# Supplementary material for: Single-sided magnetic resonance-based sensor for point-of-care evaluation of muscle
Source: Nat Commun. 2024 Jan 10;15:440. doi: 10.1038/s41467-023-44561-9 (PMC10782019; doi:10.1038/s41467-023-44561-9)
Supplement: Supplementary file 4 — Source Data [file 41467_2023_44561_MOESM4_ESM.xlsx]

## Sheet: Figure 1
FIGURE 1
Contour Plot
Version:	COMSOL	5.6.0.280
Dimension:	3
x	y	z	IsoLevel
150.7	39.2558	-41	0.44
150.659	39.2558	-41	0.44
150.64	39.2632	-41	0.44
149.7	38.9284	-41	0.44
150.06	39.3085	-41	0.44
149.912	39.1914	-41	0.44
150.488	39.4665	-41	0.44
150.464	39.5236	-41	0.44
150.7	40.3047	-41	0.44
150.389	39.7572	-41	0.44
149.884	39.7222	-41	0.44
149.7	40.0507	-41	0.44
163.4	53.4553	-41	0.44
163.497	52.6513	-41	0.44
163.55	53.1046	-41	0.44
163.534	52.9607	-41	0.44
163.563	53.1486	-41	0.44
163.55	53.2973	-41	0.44
136.87	34.3951	-41	0.44
136.76	34.5148	-41	0.44
163.575	52.5458	-41	0.44
150.556	27.1889	-41	0.44
150.678	27.6169	-41	0.44
150.579	27.0957	-41	0.44
150.473	26.8086	-41	0.44
150.372	26.4651	-41	0.44
150.354	26.6315	-41	0.44
136.47	35.1152	-41	0.44
149.7	26.6879	-41	0.44
149.89	26.3876	-41	0.44
150.726	26.0435	-41	0.44
150	25.6158	-41	0.44
150.7	52.4446	-41	0.44
136.412	35.7636	-41	0.44
136.359	36.3604	-41	0.44
150.581	52.4712	-41	0.44
150.513	52.5249	-41	0.44
149.7	52.3669	-41	0.44
150.003	52.7439	-41	0.44
163.485	65.8102	-41	0.44
163.403	66.1738	-41	0.44
163.447	65.9846	-41	0.44
149.987	25.436	-41	0.44
150.006	25.0907	-41	0.44
150.415	24.9504	-41	0.44
150.405	24.9562	-41	0.44
150.7	24.8964	-41	0.44
163.374	66.2004	-41	0.44
150.426	53.0268	-41	0.44
150.407	52.7894	-41	0.44
136.31	36.9759	-41	0.44
136.18	38.164	-41	0.44
136.183	38.2395	-41	0.44
136.184	38.1822	-41	0.44
150.556	53.3454	-41	0.44
149.99	52.996	-41	0.44
149.7	53.3857	-41	0.44
163.556	65.9675	-41	0.44
163.51	66.7586	-41	0.44
163.493	66.4158	-41	0.44
163.511	39.9707	-41	0.44
163.575	39.7994	-41	0.44
163.4	40.1139	-41	0.44
163.561	39.1541	-41	0.44
163.436	38.9861	-41	0.44
163.577	39.2525	-41	0.44
136.214	26.4128	-41	0.44
137.039	26.0137	-41	0.44
137.027	26.0436	-41	0.44
136.117	25.8242	-41	0.44
136.114	26.1484	-41	0.44
136.044	26.0177	-41	0.44
136.171	25.7201	-41	0.44
150.7	65.5313	-41	0.44
150.487	65.7534	-41	0.44
150.437	66.0867	-41	0.44
149.788	65.9625	-41	0.44
149.739	65.8773	-41	0.44
150.464	66.1797	-41	0.44
150.603	66.4523	-41	0.44
136.182	38.2579	-41	0.44
136.131	38.7645	-41	0.44
136.708	24.9481	-41	0.44
137	24.9402	-41	0.44
136.315	25.4197	-41	0.44
136.387	25.1914	-41	0.44
137	39.2058	-41	0.44
136.894	39.1842	-41	0.44
136.838	39.2204	-41	0.44
136.162	38.9901	-41	0.44
136.164	39.2076	-41	0.44
136.208	39.3838	-41	0.44
150.69	66.5821	-41	0.44
150.669	66.516	-41	0.44
149.956	66.2881	-41	0.44
149.7	66.9076	-41	0.44
149.939	66.7835	-41	0.44
123.027	26.8045	-41	0.44
122.834	26.8752	-41	0.44
123.3	26.6626	-41	0.44
123.402	26.6	-41	0.44
123.27	26.4185	-41	0.44
136.745	39.4725	-41	0.44
136.684	39.5975	-41	0.44
136.203	39.4292	-41	0.44
136.089	39.8223	-41	0.44
136.177	39.9675	-41	0.44
122.489	26.4338	-41	0.44
122.287	26	-41	0.44
122.389	26.1546	-41	0.44
122.3	25.9929	-41	0.44
123.212	26.3379	-41	0.44
123.03	26.0958	-41	0.44
122.778	25.8343	-41	0.44
122.51	25.8679	-41	0.44
110.051	26.5987	-41	0.44
110.048	26.5986	-41	0.44
163.528	76.6117	-41	0.44
163.628	76.8355	-41	0.44
163.642	76.8553	-41	0.44
136.427	40.2192	-41	0.44
136.967	40.9007	-41	0.44
136.98	40.9006	-41	0.44
136.69	40.3225	-41	0.44
150.7	69.9553	-41	0.44
150.488	69.9254	-41	0.44
149.705	69.7831	-41	0.44
150.468	69.9225	-41	0.44
136.492	41.4179	-41	0.44
136.492	41.4226	-41	0.44
136.458	42.0897	-41	0.44
122.963	39.1714	-41	0.44
110.224	26.5527	-41	0.44
110.044	26.4881	-41	0.44
109.844	26.5185	-41	0.44
109.898	26.597	-41	0.44
110.059	26.3906	-41	0.44
109.529	26.5448	-41	0.44
109.283	26.6317	-41	0.44
164.043	77.6583	-41	0.44
164	77.6053	-41	0.44
163.819	77.1345	-41	0.44
136.417	42.7746	-41	0.44
136.388	43.4261	-41	0.44
136.331	44.7571	-41	0.44
136.341	44.2413	-41	0.44
136.338	45.5037	-41	0.44
136.339	46.221	-41	0.44
136.354	46.8914	-41	0.44
136.415	47.4215	-41	0.44
136.449	47.5211	-41	0.44
122.389	39.3514	-41	0.44
122.705	39.0423	-41	0.44
122.448	39.1979	-41	0.44
123.217	39.8486	-41	0.44
123.222	39.6633	-41	0.44
122.406	39.4717	-41	0.44
122.408	39.8245	-41	0.44
122.939	40.1685	-41	0.44
163.4	26.4075	-41	0.44
163.39	26.4179	-41	0.44
163.4	27.0184	-41	0.44
163.643	26.2116	-41	0.44
163.499	26.5083	-41	0.44
163.507	26.6616	-41	0.44
163.572	25.6313	-41	0.44
108.788	26.436	-41	0.44
108.19	26.2001	-41	0.44
108.221	26.1499	-41	0.44
108.726	26.051	-41	0.44
108.758	26.1397	-41	0.44
108.83	26.0253	-41	0.44
109.472	26.2983	-41	0.44
108.979	25.973	-41	0.44
109.317	26.1011	-41	0.44
136.494	47.5704	-41	0.44
136.756	49.3118	-41	0.44
136.853	49.5153	-41	0.44
136.867	49.5331	-41	0.44
136.463	48.4054	-41	0.44
163.425	24.9703	-41	0.44
163.456	25.0262	-41	0.44
163.596	25.3582	-41	0.44
108.118	26	-41	0.44
108.068	26.3036	-41	0.44
107.877	26.0125	-41	0.44
107.896	26	-41	0.44
163.463	24.36	-41	0.44
163.429	24.9326	-41	0.44
163.454	24.2686	-41	0.44
163.634	23.78	-41	0.44
164.077	23.1001	-41	0.44
96.7985	26.5993	-41	0.44
96.693	26.2867	-41	0.44
96.3365	26.1044	-41	0.44
96.3276	26.5929	-41	0.44
95.7389	26.475	-41	0.44
95.5838	26.5309	-41	0.44
150.277	79.0696	-41	0.44
109.412	39.3966	-41	0.44
109.436	39.5935	-41	0.44
109.46	39.813	-41	0.44
108.809	39.3138	-41	0.44
109.075	39.1947	-41	0.44
108.723	39.3706	-41	0.44
109.254	39.9845	-41	0.44
149.799	78.9146	-41	0.44
149.906	78.7612	-41	0.44
149.751	79.2904	-41	0.44
150.769	12.7	-41	0.44
150.858	12.9404	-41	0.44
150.855	12.9529	-41	0.44
150.849	12.9537	-41	0.44
149.615	13.1997	-41	0.44
149.7	13.4394	-41	0.44
149.998	13.3354	-41	0.44
149.7	13.0591	-41	0.44
149.962	13.0495	-41	0.44
150.7	12.6016	-41	0.44
150.557	12.5726	-41	0.44
150.356	12.6679	-41	0.44
95.0582	26.3857	-41	0.44
95.0672	26.4533	-41	0.44
94.6045	26.2493	-41	0.44
94.6153	26.2108	-41	0.44
95.1601	26.0789	-41	0.44
95.1007	26.2564	-41	0.44
95.7198	26.2458	-41	0.44
95.6108	26.1026	-41	0.44
95.2212	26.0523	-41	0.44
95.1667	26.0699	-41	0.44
108.739	39.4706	-41	0.44
108.746	39.7986	-41	0.44
96.6074	39.8319	-41	0.44
96.3666	39.5151	-41	0.44
96.3432	39.7624	-41	0.44
163.4	13.019	-41	0.44
163.34	13.0617	-41	0.44
163.326	13.0692	-41	0.44
163.568	13.2086	-41	0.44
163.717	12.812	-41	0.44
163.804	12.4826	-41	0.44
163.806	12.477	-41	0.44
163.852	12.553	-41	0.44
94.4632	26	-41	0.44
94.2152	26.6	-41	0.44
93.9616	26.1374	-41	0.44
93.9621	26	-41	0.44
96.4202	39.9	-41	0.44
96.2701	39.8667	-41	0.44
96.3162	39.8959	-41	0.44
96.3501	39.9	-41	0.44
95.7261	39.792	-41	0.44
95.7891	39.6356	-41	0.44
95.6752	39.4159	-41	0.44
95.3094	39.2873	-41	0.44
95.0594	39.3918	-41	0.44
95.1335	39.3621	-41	0.44
95.5615	39.9072	-41	0.44
163.76	13.3915	-41	0.44
135.76	53.629	-41	0.44
135.558	53.5418	-41	0.44
94.4067	39.3	-41	0.44
94.5296	39.4604	-41	0.44
95.0591	39.4698	-41	0.44
95.0666	39.7843	-41	0.44
94.3505	39.8538	-41	0.44
94.2125	39.3	-41	0.44
94.4826	39.5835	-41	0.44
94.4193	39.6075	-41	0.44
169.163	20.5522	-41	0.44
169.224	20.5279	-41	0.44
137.074	12.7259	-41	0.44
137.055	12.7894	-41	0.44
136.114	12.8546	-41	0.44
135.892	12.7	-41	0.44
137	12.5782	-41	0.44
136.341	12.6928	-41	0.44
136.07	12.637	-41	0.44
136.81	12.5293	-41	0.44
136.692	12.7677	-41	0.44
94.3518	39.8599	-41	0.44
94.3558	39.8605	-41	0.44
137.016	66.3313	-41	0.44
137	66.3448	-41	0.44
137.013	66.3301	-41	0.44
123.751	13.2982	-41	0.44
123.748	13.246	-41	0.44
123.746	13.2983	-41	0.44
123.354	13.0725	-41	0.44
123.64	13.2586	-41	0.44
123.206	13.3363	-41	0.44
123.815	13.2961	-41	0.44
123.813	13.2801	-41	0.44
135.727	62.7361	-41	0.44
136	62.7309	-41	0.44
82.65	39.9	-41	0.44
83.0054	39.8985	-41	0.44
82.8105	39.4219	-41	0.44
82.6393	39.4741	-41	0.44
82.6387	39.5185	-41	0.44
82.6473	39.8991	-41	0.44
82.5474	39.858	-41	0.44
82.5623	39.8964	-41	0.44
81.989	39.7683	-41	0.44
123.3	13.1028	-41	0.44
123.013	12.989	-41	0.44
121.897	12.8093	-41	0.44
122.418	12.7526	-41	0.44
122.613	12.768	-41	0.44
123.096	52.5729	-41	0.44
123.046	52.2749	-41	0.44
122.488	52.4036	-41	0.44
135.984	78.3665	-41	0.44
135.957	79.6068	-41	0.44
81.8604	39.867	-41	0.44
135.957	78.3656	-41	0.44
81.3588	39.7887	-41	0.44
80.7572	39.8675	-41	0.44
81.3946	39.4115	-41	0.44
81.3631	39.5987	-41	0.44
80.8509	39.4857	-41	0.44
80.8482	39.4285	-41	0.44
81.4499	39.3887	-41	0.44
82.5525	39.771	-41	0.44
81.9952	39.5633	-41	0.44
81.5886	39.3233	-41	0.44
81.4636	39.3689	-41	0.44
81.99	39.4071	-41	0.44
121.528	12.7155	-41	0.44
121.529	12.7	-41	0.44
121.772	12.9204	-41	0.44
110.6	12.7	-41	0.44
110.752	13.0852	-41	0.44
110.602	12.7009	-41	0.44
110.037	12.804	-41	0.44
110.037	12.817	-41	0.44
109.647	13.1432	-41	0.44
109.803	13.3	-41	0.44
109.229	13.1937	-41	0.44
109.468	13.2155	-41	0.44
122.489	52.5761	-41	0.44
122.261	53.0464	-41	0.44
122.347	52.9871	-41	0.44
123.171	52.6511	-41	0.44
123.539	52.9838	-41	0.44
123.532	52.9892	-41	0.44
80.6554	39.8926	-41	0.44
80.7079	39.3	-41	0.44
80.529	39.8713	-41	0.44
80.5022	39.695	-41	0.44
80.4683	39.3	-41	0.44
110.782	13.17	-41	0.44
110.782	13.1637	-41	0.44
169.706	3.71642	-41	0.44
169.878	3.77906	-41	0.44
156.696	-0.126242	-41	0.44
157.019	-0.131738	-41	0.44
157.401	-0.137273	-41	0.44
157.772	-0.137321	-41	0.44
109.55	13.1268	-41	0.44
108.307	12.9523	-41	0.44
108.734	12.8605	-41	0.44
108.809	12.9379	-41	0.44
108.77	12.7952	-41	0.44
108.309	12.7486	-41	0.44
108.234	12.7553	-41	0.44
108.893	12.7751	-41	0.44
107.152	12.9422	-41	0.44
107.291	13.111	-41	0.44
83.2776	26.4624	-41	0.44
83.2329	26.6	-41	0.44
82.3997	26.5015	-41	0.44
82.6218	26.6	-41	0.44
81.9903	26.4374	-41	0.44
81.8841	26.4916	-41	0.44
83.2751	26.2353	-41	0.44
83.2013	26	-41	0.44
108.815	52.462	-41	0.44
109.236	52.234	-41	0.44
109.39	52.5064	-41	0.44
156.609	-0.123114	-41	0.44
155.931	-0.147543	-41	0.44
156.287	-0.120368	-41	0.44
155.807	-0.142102	-41	0.44
155.091	-0.148062	-41	0.44
155.146	-0.142884	-41	0.44
154.662	-0.143784	-41	0.44
155.424	-0.130425	-41	0.44
159.637	-0.242272	-41	0.44
159.785	-0.271866	-41	0.44
159.939	-0.291267	-41	0.44
158.7	-0.287435	-41	0.44
158.573	-0.360104	-41	0.44
158.327	-0.261991	-41	0.44
158.04	-0.167645	-41	0.44
158.27	-0.223302	-41	0.44
159.368	-0.220742	-41	0.44
158.94	-0.256747	-41	0.44
158.86	-0.23612	-41	0.44
161.812	-0.532037	-41	0.44
161.695	-0.514549	-41	0.44
161.045	-0.372284	-41	0.44
160.335	-0.321283	-41	0.44
160.713	-0.329947	-41	0.44
151.804	-0.341922	-41	0.44
81.3729	26.4484	-41	0.44
80.9278	26.2769	-41	0.44
81.4532	26.1176	-41	0.44
81.4574	26.1034	-41	0.44
81.471	26.0985	-41	0.44
82.5949	26	-41	0.44
81.9902	26.2165	-41	0.44
81.4963	26.0873	-41	0.44
81.4737	26.0948	-41	0.44
81.9173	26.1004	-41	0.44
108.812	52.8094	-41	0.44
108.816	52.4645	-41	0.44
108.577	52.8168	-41	0.44
109.449	52.83	-41	0.44
110.123	53.2693	-41	0.44
97.6691	13.3	-41	0.44
152.756	-0.373002	-41	0.44
152.566	-0.355322	-41	0.44
153.033	-0.265204	-41	0.44
153.327	-0.169725	-41	0.44
151.471	-0.387889	-41	0.44
149.954	-0.143767	-41	0.44
150.316	-0.181981	-41	0.44
154.057	-0.24643	-41	0.44
153.836	-0.210033	-41	0.44
151.179	-0.396541	-41	0.44
151.228	-0.372216	-41	0.44
150.354	-0.217195	-41	0.44
149.269	-0.0294536	-41	0.44
149.252	-0.0481483	-41	0.44
149.199	-0.0305799	-41	0.44
148.664	0	-41	0.44
147.997	-0.135826	-41	0.44
148.61	-0.00670295	-41	0.44
147.9	-0.111466	-41	0.44
97.6855	13.246	-41	0.44
97.6792	12.7	-41	0.44
96.2008	13.3	-41	0.44
96.1475	13.2869	-41	0.44
95.7316	13.1136	-41	0.44
80.1229	26.591	-41	0.44
80.268	26.6	-41	0.44
80.7363	26	-41	0.44
80.1075	26.5755	-41	0.44
80.1071	26.5773	-41	0.44
80.124	26.5281	-41	0.44
80.1245	26.5918	-41	0.44
80.1623	26.0282	-41	0.44
80.1568	26.025	-41	0.44
80.1597	26.0921	-41	0.44
80.2493	26.5972	-41	0.44
80.2496	26.1022	-41	0.44
148.655	-0.033029	-41	0.44
148.642	-0.0430919	-41	0.44
147.219	-0.334044	-41	0.44
147.343	-0.303576	-41	0.44
147.772	-0.159834	-41	0.44
146.241	-0.251127	-41	0.44
146.519	-0.261588	-41	0.44
146.995	-0.254056	-41	0.44
146.68	-0.260438	-41	0.44
145.718	-0.412474	-41	0.44
95.982	12.8349	-41	0.44
96.1245	12.7782	-41	0.44
94.6713	13.0286	-41	0.44
94.5724	12.7795	-41	0.44
95.1479	12.8408	-41	0.44
95.1345	12.8835	-41	0.44
92.8958	12.7948	-41	0.44
93.0805	13.3	-41	0.44
92.9196	12.7	-41	0.44
95.1755	12.8303	-41	0.44
95.1746	12.8276	-41	0.44
123.309	102.913	-41	0.44
123.736	101.97	-41	0.44
95.5437	52.3137	-41	0.44
95.636	52.5352	-41	0.44
95.7224	52.7448	-41	0.44
96.1235	52.9093	-41	0.44
144.775	-0.459887	-41	0.44
145.272	-0.417744	-41	0.44
82.5301	13.3	-41	0.44
82.0432	13.1122	-41	0.44
95.1245	52.5196	-41	0.44
95.125	52.5317	-41	0.44
94.6654	53.0626	-41	0.44
94.5368	53.0453	-41	0.44
130.5	-0.0638103	-41	0.44
84.2624	12.9556	-41	0.44
84.2919	12.7816	-41	0.44
84.2694	12.7	-41	0.44
82.2733	12.8205	-41	0.44
80.9662	13.0226	-41	0.44
81.4314	12.854	-41	0.44
81.4334	12.9048	-41	0.44
81.4463	12.8402	-41	0.44
81.4753	12.8289	-41	0.44
81.4744	12.8259	-41	0.44
79.1118	12.7978	-41	0.44
79.1367	12.7	-41	0.44
79.2056	13.1675	-41	0.44
94.4955	53.0039	-41	0.44
94.4569	53.0879	-41	0.44
123.153	-0.0524683	-41	0.44
123.526	0	-41	0.44
123.511	-0.00840738	-41	0.44
130.847	-0.392439	-41	0.44
80.7663	12.7	-41	0.44
81.8195	52.2808	-41	0.44
81.9332	52.5081	-41	0.44
81.4597	52.4729	-41	0.44
69.1776	39.8974	-41	0.44
69.2223	39.8282	-41	0.44
68.9724	39.3746	-41	0.44
68.9447	39.8422	-41	0.44
68.9367	39.8921	-41	0.44
68.9429	39.8956	-41	0.44
68.9505	39.9	-41	0.44
68.1612	39.8862	-41	0.44
68.2968	39.7731	-41	0.44
82.355	52.7981	-41	0.44
82.3897	52.8575	-41	0.44
81.4587	52.5089	-41	0.44
80.9692	52.9419	-41	0.44
81.1299	52.9974	-41	0.44
82.8951	53.3123	-41	0.44
67.6173	39.8181	-41	0.44
67.5977	39.716	-41	0.44
67.6828	39.5508	-41	0.44
67.7442	39.3792	-41	0.44
68.3888	39.6363	-41	0.44
68.2985	39.4033	-41	0.44
67.9073	39.2939	-41	0.44
121.841	-0.264217	-41	0.44
121.564	-0.225654	-41	0.44
121.368	0	-41	0.44
70.457	12.7793	-41	0.44
70.4438	12.7	-41	0.44
70.3193	13.273	-41	0.44
70.3756	13.0104	-41	0.44
70.3559	13.0759	-41	0.44
70.443	12.8362	-41	0.44
68.2707	52.5169	-41	0.44
68.1199	52.2688	-41	0.44
67.7411	52.4674	-41	0.44
67.7444	52.507	-41	0.44
66.9535	39.8598	-41	0.44
67.0775	39.401	-41	0.44
66.9558	39.8602	-41	0.44
67.0303	39.6996	-41	0.44
66.9532	39.8568	-41	0.44
66.8654	39.3	-41	0.44
109.973	0	-41	0.44
109.938	-0.0142525	-41	0.44
109.428	-0.047028	-41	0.44
107.876	0	-41	0.44
108.129	-0.0865184	-41	0.44
108.105	-0.105167	-41	0.44
69.4839	26.4633	-41	0.44
69.3067	26.6	-41	0.44
69.4813	26.4568	-41	0.44
68.7982	26.5392	-41	0.44
68.9482	26.6	-41	0.44
68.2796	26.4287	-41	0.44
68.1883	26.4916	-41	0.44
68.5688	12.8126	-41	0.44
68.4139	52.8841	-41	0.44
68.835	53.0087	-41	0.44
69.0457	52.9605	-41	0.44
67.3627	52.8593	-41	0.44
67.5588	52.8538	-41	0.44
27.1416	79.3047	-41	0.44
27.1293	79.252	-41	0.44
68.3384	13.0773	-41	0.44
68.8657	13.3	-41	0.44
68.8019	13.2838	-41	0.44
67.5973	26.4022	-41	0.44
67.5769	26.5332	-41	0.44
67.2524	26.3061	-41	0.44
67.2212	26.2153	-41	0.44
67.7031	26.2647	-41	0.44
67.7744	26.1077	-41	0.44
68.8765	26	-41	0.44
68.3317	26.2539	-41	0.44
67.7814	26.104	-41	0.44
67.7751	26.1067	-41	0.44
68.2579	26.0871	-41	0.44
26.3142	66.3818	-41	0.44
26.3492	66.1862	-41	0.44
27.753	78.6326	-41	0.44
27.5758	78.5335	-41	0.44
27.5558	78.5247	-41	0.44
95.6167	0.0633679	-41	0.44
95.617	0.0599598	-41	0.44
95.4181	0.223984	-41	0.44
95.4064	0.210362	-41	0.44
94.4012	-0.0235417	-41	0.44
94.7233	-0.240168	-41	0.44
94.989	-0.239368	-41	0.44
96.2898	-0.0136967	-41	0.44
96.3551	0	-41	0.44
67.0365	12.7	-41	0.44
67.2831	13.0426	-41	0.44
67.782	12.966	-41	0.44
67.7106	13.1407	-41	0.44
67.0248	26	-41	0.44
66.7266	26.6	-41	0.44
66.6347	26.2157	-41	0.44
66.6969	26.2681	-41	0.44
65.7397	12.7	-41	0.44
65.7179	12.7877	-41	0.44
65.7634	13.1957	-41	0.44
96.0461	-0.20573	-41	0.44
95.8375	-0.390161	-41	0.44
82.7324	0	-41	0.44
82.7116	-0.0180627	-41	0.44
54.6048	52.6	-41	0.44
54.5945	52.4596	-41	0.44
54.9998	52.9243	-41	0.44
54.6605	52.7946	-41	0.44
54.5126	52.3213	-41	0.44
53.9992	52.4426	-41	0.44
53.9943	52.4318	-41	0.44
81.7074	0.216325	-41	0.44
81.675	0.212395	-41	0.44
81.6344	0.164427	-41	0.44
82.6485	-0.0272	-41	0.44
82.2944	-0.256398	-41	0.44
82.6407	-0.0356111	-41	0.44
82.0556	-0.181638	-41	0.44
81.8789	0.0514933	-41	0.44
82.145	-0.220347	-41	0.44
53.8539	53.1427	-41	0.44
53.5005	52.9836	-41	0.44
80.7407	-0.0476126	-41	0.44
81.0738	-0.350058	-41	0.44
69.0526	0	-41	0.44
69.0376	-0.0271399	-41	0.44
27.4567	63.8142	-41	0.44
54.6197	39.7874	-41	0.44
54.4556	39.958	-41	0.44
67.6909	-0.182186	-41	0.44
68.2254	-0.0539219	-41	0.44
68.3115	-0.215267	-41	0.44
68.961	-0.0223566	-41	0.44
68.6641	-0.289264	-41	0.44
67.3824	-0.235517	-41	0.44
67.2825	-0.174109	-41	0.44
53.903	39.8281	-41	0.44
53.9748	39.4001	-41	0.44
53.9626	39.4699	-41	0.44
54.0227	39.3382	-41	0.44
54.6909	39.6379	-41	0.44
54.2668	39.2064	-41	0.44
54.0443	39.3026	-41	0.44
54.6412	39.3814	-41	0.44
13.7	70.2956	-41	0.44
13.5073	70.3305	-41	0.44
13.5403	79.167	-41	0.44
13.6822	79.3238	-41	0.44
13.5486	78.7862	-41	0.44
13.038	78.8624	-41	0.44
56.185	12.8889	-41	0.44
13.6953	66.9331	-41	0.44
13.4068	66.3607	-41	0.44
13.47	66.1713	-41	0.44
44.0331	105	-41	0.44
43.8067	103.557	-41	0.44
42.5945	100.521	-41	0.44
12.774	70.4423	-41	0.44
53.8091	-0.179443	-41	0.44
55.2822	-0.0298388	-41	0.44
55.4819	0	-41	0.44
55.4148	-0.088611	-41	0.44
55.1723	-0.20148	-41	0.44
55.0565	-0.334308	-41	0.44
54.7414	-0.397087	-41	0.44
56.0614	13.189	-41	0.44
55.9494	13.2846	-41	0.44
55.9452	13.2964	-41	0.44
54.8581	12.7956	-41	0.44
55.2255	26.5559	-41	0.44
55.233	26.5107	-41	0.44
12.7	66.6868	-41	0.44
13.6136	65.823	-41	0.44
13.7	65.819	-41	0.44
13.6438	65.8275	-41	0.44
12.9526	66.0832	-41	0.44
12.9485	66.1125	-41	0.44
12.8722	66.4182	-41	0.44
55.2357	13.3	-41	0.44
54.7008	13.1011	-41	0.44
54.894	26.445	-41	0.44
55.166	26.5341	-41	0.44
55.2252	26.573	-41	0.44
55.2697	26.0055	-41	0.44
55.2064	26.0241	-41	0.44
54.7299	26.4001	-41	0.44
54.3676	26.6129	-41	0.44
54.613	26.0927	-41	0.44
40.9873	52.763	-41	0.44
40.828	52.4407	-41	0.44
12.9327	65.6903	-41	0.44
52.7613	12.7206	-41	0.44
52.8049	12.752	-41	0.44
52.729	12.9483	-41	0.44
52.6665	13.2462	-41	0.44
52.7323	12.9576	-41	0.44
52.7355	13.0688	-41	0.44
53.2871	12.7	-41	0.44
53.8919	13.2416	-41	0.44
53.6155	13.081	-41	0.44
54.0643	13.0035	-41	0.44
54.0011	26.0997	-41	0.44
54.0963	26.0352	-41	0.44
54.0257	26.0614	-41	0.44
54.0162	26.0761	-41	0.44
40.7957	52.2519	-41	0.44
40.3531	52.4105	-41	0.44
40.2608	52.6627	-41	0.44
40.3536	52.412	-41	0.44
52.6638	13.2518	-41	0.44
42.0198	0	-41	0.44
41.9138	-0.141848	-41	0.44
41.1636	-0.439311	-41	0.44
27.4668	53.5333	-41	0.44
39.9092	53.0147	-41	0.44
41.2209	-0.424934	-41	0.44
40.161	-0.123214	-41	0.44
32.2062	-0.624977	-41	0.44
32.6661	-0.20297	-41	0.44
32.8945	0	-41	0.44
32.8476	-0.0410598	-41	0.44
40.9714	39.82	-41	0.44
41.0133	39.6563	-41	0.44
40.7411	40.1378	-41	0.44
0	76.0588	-41	0.44
40.8168	39.1917	-41	0.44
40.1501	39.865	-41	0.44
40.1601	39.7195	-41	0.44
40.2325	39.4819	-41	0.44
40.2632	39.2263	-41	0.44
40.3021	39.145	-41	0.44
-0.316295	76.4816	-41	0.44
-0.342405	76.5186	-41	0.44
-0.0291486	76.0997	-41	0.44
-0.0114487	76.0742	-41	0.44
-0.126687	66.5052	-41	0.44
13.5541	53.3532	-41	0.44
13.4074	53.0161	-41	0.44
26.4	49.5645	-41	0.44
26.4151	49.5367	-41	0.44
26.4666	49.4492	-41	0.44
26.4861	49.419	-41	0.44
-0.169063	66.358	-41	0.44
-0.150402	66.0586	-41	0.44
0	65.5346	-41	0.44
12.9927	53.0026	-41	0.44
12.7	53.3681	-41	0.44
13.3934	52.781	-41	0.44
13.5691	52.4587	-41	0.44
13.4992	52.52	-41	0.44
13.7	52.4316	-41	0.44
13.0067	52.7428	-41	0.44
12.7	52.3785	-41	0.44
41.4879	13.0475	-41	0.44
41.5746	12.7202	-41	0.44
41.5925	12.7154	-41	0.44
40.7435	26.7154	-41	0.44
40.7421	26.7213	-41	0.44
41.2369	26.3727	-41	0.44
41.3955	26.4241	-41	0.44
40.7867	26.3564	-41	0.44
41.2734	12.7607	-41	0.44
41.1465	12.7761	-41	0.44
26.7124	49.0248	-41	0.44
26.584	49.2368	-41	0.44
26.8032	48.7785	-41	0.44
41.2325	13.0816	-41	0.44
41.1412	13.0617	-41	0.44
41.4587	13.1966	-41	0.44
40.3841	26.7713	-41	0.44
40.5692	26.8628	-41	0.44
39.9721	26.4482	-41	0.44
40.1	26.4198	-41	0.44
40.3489	26.0587	-41	0.44
41.3879	26.1587	-41	0.44
40.9526	26.052	-41	0.44
40.5285	25.9019	-41	0.44
40.3574	26.0367	-41	0.44
13.5267	-0.0782636	-41	0.44
13.336	-0.0259253	-41	0.44
13.5752	-0.083446	-41	0.44
13.721	-0.0706976	-41	0.44
16.5867	-0.296329	-41	0.44
26.965	47.5658	-41	0.44
26.9096	48.026	-41	0.44
27.0149	46.86	-41	0.44
27.0381	46.1692	-41	0.44
27.0552	45.5007	-41	0.44
40.2059	13.1292	-41	0.44
40.0189	13.1792	-41	0.44
40.1	13.1937	-41	0.44
40.4027	13.1971	-41	0.44
39.9213	13.0879	-41	0.44
40.1	13.3665	-41	0.44
14.076	-0.0442177	-41	0.44
14.1353	-0.0372466	-41	0.44
14.1586	-0.0153558	-41	0.44
13.0674	-0.139556	-41	0.44
13.1565	-0.0517983	-41	0.44
12.8164	-0.35194	-41	0.44
19.3595	-0.69093	-41	0.44
19.2222	-0.670742	-41	0.44
18.4293	-0.422453	-41	0.44
17.1593	-0.24949	-41	0.44
17.5625	-0.275429	-41	0.44
16.1791	-0.141047	-41	0.44
16.3641	-0.204188	-41	0.44
15.7723	-0.123706	-41	0.44
15.3662	-0.10987	-41	0.44
15.5325	-0.117562	-41	0.44
14.6789	-0.0951011	-41	0.44
15.0639	-0.0845519	-41	0.44
14.4152	-0.0605935	-41	0.44
27.0373	44.8528	-41	0.44
27.0178	44.1878	-41	0.44
11.0427	-0.270201	-41	0.44
11.7286	-0.322391	-41	0.44
26.9952	43.4919	-41	0.44
26.963	42.7845	-41	0.44
-0.186227	52.643	-41	0.44
-0.146319	52.9695	-41	0.44
0	52.2765	-41	0.44
-0.0933435	53.2835	-41	0.44
9.65436	-0.17875	-41	0.44
9.64849	-0.178949	-41	0.44
9.17362	-0.260231	-41	0.44
9.04207	-0.214699	-41	0.44
8.85729	-0.188854	-41	0.44
10.3608	-0.213372	-41	0.44
10.0844	-0.211412	-41	0.44
4.02853	-0.372128	-41	0.44
3.62207	-0.410173	-41	0.44
3.7256	-0.369108	-41	0.44
3.4322	-0.486641	-41	0.44
3.40243	-0.490527	-41	0.44
4.31293	-0.317737	-41	0.44
4.04752	-0.380472	-41	0.44
5.25474	-0.212827	-41	0.44
5.36728	-0.238941	-41	0.44
4.69696	-0.276328	-41	0.44
8.58399	-0.170582	-41	0.44
8.49344	-0.166546	-41	0.44
7.93283	-0.172044	-41	0.44
8.21568	-0.190435	-41	0.44
6.13368	-0.179101	-41	0.44
5.39592	-0.239574	-41	0.44
5.7748	-0.234618	-41	0.44
6.59187	-0.191897	-41	0.44
6.78577	-0.196019	-41	0.44
7.55793	-0.190174	-41	0.44
7.511	-0.182368	-41	0.44
6.86211	-0.208606	-41	0.44
7.23816	-0.19024	-41	0.44
2.66021	-0.423695	-41	0.44
26.9274	42.1017	-41	0.44
-0.233076	53.1476	-41	0.44
26.6479	41.1482	-41	0.44
27.0317	40.1324	-41	0.44
27.2861	39.8282	-41	0.44
26.5991	40.721	-41	0.44
26.5042	40.8609	-41	0.44
27.2015	39.5668	-41	0.44
26.6433	39.4376	-41	0.44
26.6605	39.4656	-41	0.44
26.6682	39.4985	-41	0.44
27.1802	38.8293	-41	0.44
27.1297	39.0085	-41	0.44
27.0989	39.1857	-41	0.44
27.1866	38.2349	-41	0.44
27.1826	38.7971	-41	0.44
27.6139	26.3277	-41	0.44
27.5968	26.3229	-41	0.44
27.3519	12.8928	-41	0.44
27.3285	12.7351	-41	0.44
26.5775	12.5403	-41	0.44
26.343	12.7	-41	0.44
26.5042	12.8611	-41	0.44
26.7117	12.806	-41	0.44
27.0598	37.7745	-41	0.44
27.1369	38.0275	-41	0.44
27.0903	37.6164	-41	0.44
27.1162	37.2269	-41	0.44
13.627	39.9273	-41	0.44
-0.132299	39.9694	-41	0.44
-0.122413	39.8092	-41	0.44
26.4704	26.0281	-41	0.44
26.5524	26.1399	-41	0.44
26.6206	26.2125	-41	0.44
27.5697	26.2696	-41	0.44
27.5294	26.2362	-41	0.44
27.614	26.3058	-41	0.44
27.1135	25.6867	-41	0.44
27.1874	25.8942	-41	0.44
27.0842	25.5029	-41	0.44
26.6942	12.8441	-41	0.44
27.056	36.5457	-41	0.44
26.9932	35.8919	-41	0.44
26.933	35.1591	-41	0.44
13.4436	39.7019	-41	0.44
12.7	40.2182	-41	0.44
12.9834	39.6979	-41	0.44
-0.116856	39.5541	-41	0.44
-0.12773	39.4091	-41	0.44
-0.0644743	39.0079	-41	0.44
26.5715	24.8293	-41	0.44
26.4	24.8275	-41	0.44
27.0706	25.4247	-41	0.44
26.9957	25.2007	-41	0.44
27.081	25.49	-41	0.44
26.6682	24.885	-41	0.44
26.7423	34.5566	-41	0.44
26.5868	34.3698	-41	0.44
13.4649	39.0436	-41	0.44
13.3612	39.3609	-41	0.44
13.7	38.9577	-41	0.44
12.9276	39.4241	-41	0.44
12.9082	39.3842	-41	0.44
-0.0846604	26.6402	-41	0.44
-0.0879777	26.5192	-41	0.44
-0.163544	26.2307	-41	0.44
-0.225325	26.0886	-41	0.44
-0.172486	25.5483	-41	0.44
-0.32738	25.7015	-41	0.44
12.8293	12.607	-41	0.44
12.629	12.844	-41	0.44
12.8297	12.5835	-41	0.44
13.4545	13.0347	-41	0.44
13.7348	13.1388	-41	0.44
13.7408	13.0853	-41	0.44
13.7467	13.1431	-41	0.44
13.3439	13.5227	-41	0.44
13.7	13.4654	-41	0.44
13.2055	13.4669	-41	0.44
12.9327	12.9094	-41	0.44
13.155	13.3094	-41	0.44
13.1224	13.2291	-41	0.44
-0.380061	12.7708	-41	0.44
-0.347622	12.5609	-41	0.44
-0.50294	12.8891	-41	0.44
0.0238005	13.1345	-41	0.44
0	13.1909	-41	0.44
0.0285761	13.1361	-41	0.44
13.7292	26.6	-41	0.44
13.4588	26.3567	-41	0.44
0	25.3276	-41	0.44
-0.0566912	25.331	-41	0.44
-0.338231	13.9077	-41	0.44
-0.352352	13.8211	-41	0.44
-0.408259	13.559	-41	0.44
-0.367856	13.795	-41	0.44
-0.361458	13.8006	-41	0.44
12.8533	27.0432	-41	0.44
12.9743	26.3602	-41	0.44
12.7	27.3642	-41	0.44
12.7688	27.2301	-41	0.44
12.795	27.1342	-41	0.44
13.4765	25.4942	-41	0.44
13.4628	25.5843	-41	0.44
13.3696	25.6392	-41	0.44
13.331	25.985	-41	0.44
12.7978	26.0391	-41	0.44
12.8491	26.1404	-41	0.44
-0.0217565	20.6273	-41	0.44
-0.0839477	20.5351	-41	0.44
13.5606	25.1755	-41	0.44
13.3866	24.9973	-41	0.44
13.1143	24.7356	-41	0.44
12.8186	24.6284	-41	0.44
12.7	24.6229	-41	0.44
-0.469766	19.9558	-41	0.44
-0.448258	19.9874	-41	0.44
150.061	39.4384	-41	0.44
150.052	39.4827	-41	0.44
150.029	39.5432	-41	0.44
150.387	39.6837	-41	0.44
149.991	39.5617	-41	0.44
136.697	34.5791	-41	0.44
136.5	34.7516	-41	0.44
136.474	35.0907	-41	0.44
150.569	27.158	-41	0.44
150.59	27.1357	-41	0.44
136.45	35.3488	-41	0.44
150.04	26.2764	-41	0.44
149.997	26.2948	-41	0.44
150.465	26.2895	-41	0.44
149.996	25.5499	-41	0.44
150.05	26.1136	-41	0.44
150.044	26.175	-41	0.44
136.385	36.0705	-41	0.44
136.371	36.269	-41	0.44
136.31	36.7492	-41	0.44
150.004	52.7722	-41	0.44
150.006	52.7648	-41	0.44
150.153	25.0243	-41	0.44
136.265	37.4456	-41	0.44
136.237	37.5711	-41	0.44
136.255	37.7462	-41	0.44
136.291	37.6084	-41	0.44
149.991	52.9946	-41	0.44
163.621	66.6035	-41	0.44
163.604	66.5869	-41	0.44
163.601	39.4322	-41	0.44
136.374	26.5324	-41	0.44
136.579	26.4618	-41	0.44
136.496	26.6237	-41	0.44
136.688	26.2682	-41	0.44
136.275	25.6337	-41	0.44
150.472	65.7683	-41	0.44
136.172	38.8564	-41	0.44
136.281	25.5485	-41	0.44
136.451	25.0108	-41	0.44
136.182	38.8884	-41	0.44
136.619	39.8894	-41	0.44
122.686	26.7167	-41	0.44
122.817	25.8388	-41	0.44
136.594	40.0228	-41	0.44
136.503	40.541	-41	0.44
136.509	40.5907	-41	0.44
136.497	41.3667	-41	0.44
136.851	40.9616	-41	0.44
149.94	69.8335	-41	0.44
150.259	69.8943	-41	0.44
150.435	69.9176	-41	0.44
136.475	41.6789	-41	0.44
136.438	42.39	-41	0.44
122.869	39.0204	-41	0.44
122.84	38.9682	-41	0.44
163.887	77.2961	-41	0.44
136.404	43.0715	-41	0.44
136.377	43.7381	-41	0.44
136.364	44.1054	-41	0.44
136.345	45.3998	-41	0.44
136.331	45.1382	-41	0.44
136.358	44.4224	-41	0.44
136.502	47.5591	-41	0.44
136.5	47.5637	-41	0.44
136.494	47.5517	-41	0.44
136.333	45.7966	-41	0.44
136.34	46.0259	-41	0.44
136.339	46.5144	-41	0.44
122.692	40.1651	-41	0.44
122.845	40.2176	-41	0.44
163.69	26.068	-41	0.44
109.098	26.6549	-41	0.44
108.898	26.5277	-41	0.44
109.134	26.6499	-41	0.44
109.099	25.9574	-41	0.44
164.268	78.188	-41	0.44
164.327	78.3858	-41	0.44
164.334	78.421	-41	0.44
164.043	77.6596	-41	0.44
136.413	48.0298	-41	0.44
136.598	48.9129	-41	0.44
136.638	48.9995	-41	0.44
136.475	48.6514	-41	0.44
136.477	48.6704	-41	0.44
136.76	49.3233	-41	0.44
136.764	49.3307	-41	0.44
164.334	78.4411	-41	0.44
164.497	78.7871	-41	0.44
164.332	79.4761	-41	0.44
163.681	23.6464	-41	0.44
164.199	22.9594	-41	0.44
163.832	23.4523	-41	0.44
164.32	79.527	-41	0.44
163.669	80.3795	-41	0.44
164.19	79.8042	-41	0.44
163.942	80.1097	-41	0.44
164.082	79.9664	-41	0.44
164.097	79.8915	-41	0.44
163.351	80.6073	-41	0.44
163.305	80.646	-41	0.44
163.293	80.6516	-41	0.44
163.016	80.8091	-41	0.44
162.579	81.0789	-41	0.44
162.752	80.9992	-41	0.44
150.325	78.9371	-41	0.44
150.323	78.8814	-41	0.44
150.189	78.7189	-41	0.44
109.118	39.178	-41	0.44
109.199	40.0049	-41	0.44
150.318	79.1962	-41	0.44
164.422	22.7177	-41	0.44
164.688	22.4945	-41	0.44
165.106	22.1558	-41	0.44
150.825	12.9566	-41	0.44
150.439	12.9699	-41	0.44
150.24	13.0879	-41	0.44
150.202	13.2764	-41	0.44
150.143	12.9661	-41	0.44
150.201	12.7035	-41	0.44
95.3936	26.571	-41	0.44
95.1938	26.4886	-41	0.44
95.4835	26.5535	-41	0.44
95.3938	25.9922	-41	0.44
162.261	81.2449	-41	0.44
161.696	81.4836	-41	0.44
161.207	81.6759	-41	0.44
150.436	79.5677	-41	0.44
150.361	79.377	-41	0.44
109.02	40.0098	-41	0.44
149.599	79.919	-41	0.44
149.672	79.4981	-41	0.44
150.331	79.7633	-41	0.44
150.213	80.0313	-41	0.44
150.075	80.0476	-41	0.44
165.311	22.0082	-41	0.44
166.089	21.559	-41	0.44
160.861	81.8599	-41	0.44
160.769	81.9074	-41	0.44
159.105	82.5779	-41	0.44
159.771	82.299	-41	0.44
160.199	82.1194	-41	0.44
158.473	82.8851	-41	0.44
95.4079	39.2578	-41	0.44
95.5217	39.9216	-41	0.44
164.074	13.555	-41	0.44
163.834	12.469	-41	0.44
163.834	12.4685	-41	0.44
163.955	12.618	-41	0.44
164.011	12.4284	-41	0.44
163.939	12.5847	-41	0.44
163.952	12.6153	-41	0.44
164.434	12.8249	-41	0.44
166.289	21.4438	-41	0.44
166.714	21.2407	-41	0.44
166.797	21.2037	-41	0.44
164.303	13.556	-41	0.44
164.113	13.6089	-41	0.44
156.423	83.7422	-41	0.44
157.805	83.189	-41	0.44
157.432	83.3246	-41	0.44
157.259	83.3905	-41	0.44
157.3	83.3762	-41	0.44
156.367	83.7718	-41	0.44
156.21	83.8458	-41	0.44
155.495	84.1849	-41	0.44
135.442	53.4453	-41	0.44
135.438	53.4336	-41	0.44
135.558	53.4974	-41	0.44
95.3854	39.9618	-41	0.44
95.2133	39.8877	-41	0.44
164.514	12.8542	-41	0.44
164.551	12.9529	-41	0.44
168.662	20.6044	-41	0.44
167.599	20.8944	-41	0.44
136.718	12.8467	-41	0.44
136.631	12.8697	-41	0.44
136.282	12.8922	-41	0.44
136.403	12.8243	-41	0.44
136.651	12.8247	-41	0.44
136.424	12.8977	-41	0.44
153.931	84.8311	-41	0.44
153.926	84.8328	-41	0.44
153.881	84.8492	-41	0.44
152.981	85.2758	-41	0.44
152.06	85.704	-41	0.44
134.536	53.5886	-41	0.44
134.858	53.5448	-41	0.44
134.467	53.6292	-41	0.44
134.452	53.6218	-41	0.44
134.148	53.6992	-41	0.44
151.746	85.8363	-41	0.44
151.409	86.012	-41	0.44
150.533	86.5019	-41	0.44
133.576	54.1517	-41	0.44
133.18	54.5322	-41	0.44
133.117	54.5388	-41	0.44
132.781	54.9148	-41	0.44
132.675	55.0317	-41	0.44
148.821	87.5561	-41	0.44
122.861	12.917	-41	0.44
122.725	12.9987	-41	0.44
122.939	13.2024	-41	0.44
122.731	12.8271	-41	0.44
148.507	87.7469	-41	0.44
147.413	88.4445	-41	0.44
146.861	88.7358	-41	0.44
135.052	62.6176	-41	0.44
134.986	62.6123	-41	0.44
134.725	62.5288	-41	0.44
122.805	51.9007	-41	0.44
123.028	52.1865	-41	0.44
132.644	55.0604	-41	0.44
132.451	55.325	-41	0.44
132.255	55.7927	-41	0.44
132.191	56.0307	-41	0.44
131.836	56.8753	-41	0.44
145.776	89.4069	-41	0.44
135.399	78.6467	-41	0.44
135.386	79.1545	-41	0.44
81.8277	39.8786	-41	0.44
81.6351	39.9193	-41	0.44
81.7045	39.2772	-41	0.44
166.503	1.79959	-41	0.44
166.479	1.76195	-41	0.44
166.756	2.13564	-41	0.44
167.498	2.78026	-41	0.44
167.471	2.73054	-41	0.44
166.774	2.15058	-41	0.44
166.836	2.1976	-41	0.44
143.514	90.6805	-41	0.44
133.997	62.2434	-41	0.44
133.752	62.0818	-41	0.44
122.172	53.0651	-41	0.44
123.161	52.8465	-41	0.44
122.573	52.952	-41	0.44
122.551	52.8481	-41	0.44
123.256	53.0775	-41	0.44
123.633	53.0651	-41	0.44
122.087	53.1659	-41	0.44
135.452	79.2291	-41	0.44
135.392	79.1983	-41	0.44
131.768	57.3029	-41	0.44
133.663	62.0422	-41	0.44
131.771	57.3395	-41	0.44
131.701	58.9547	-41	0.44
131.598	58.4674	-41	0.44
142.568	91.2136	-41	0.44
142.47	91.2532	-41	0.44
139.672	92.4032	-41	0.44
166.465	1.74231	-41	0.44
165.981	1.18011	-41	0.44
165.509	0.573791	-41	0.44
165.455	0.50991	-41	0.44
165.871	1.06535	-41	0.44
168.363	3.35205	-41	0.44
164.919	-0.125065	-41	0.44
109.262	12.8937	-41	0.44
108.937	13.0883	-41	0.44
109.146	12.8535	-41	0.44
139.01	92.8195	-41	0.44
139.049	92.7939	-41	0.44
133.063	61.5624	-41	0.44
132.648	61.1893	-41	0.44
122.236	53.6567	-41	0.44
122.158	53.4991	-41	0.44
123.684	53.5048	-41	0.44
123.687	53.7896	-41	0.44
123.639	53.8471	-41	0.44
109.225	52.188	-41	0.44
109.1	51.9973	-41	0.44
122.272	54.0153	-41	0.44
122.214	53.9137	-41	0.44
138.961	92.8395	-41	0.44
131.833	59.5066	-41	0.44
132.527	61.0307	-41	0.44
132.405	60.7577	-41	0.44
132.516	60.9805	-41	0.44
132.317	60.6303	-41	0.44
131.837	59.6851	-41	0.44
136.948	93.5549	-41	0.44
164.858	-0.167125	-41	0.44
164.419	-0.666219	-41	0.44
162.091	-0.62015	-41	0.44
161.425	-0.449485	-41	0.44
163.854	-0.896376	-41	0.44
164.046	-0.849707	-41	0.44
163.626	-0.94831	-41	0.44
163.677	-0.957063	-41	0.44
164.16	-0.809008	-41	0.44
163.312	-0.969809	-41	0.44
162.614	-0.882885	-41	0.44
162.192	-0.606462	-41	0.44
162.679	-0.899731	-41	0.44
152.206	-0.301332	-41	0.44
81.7998	26.5218	-41	0.44
81.5895	26.497	-41	0.44
81.6881	26.0311	-41	0.44
135.58	93.9975	-41	0.44
134.106	94.9413	-41	0.44
133.821	95.1142	-41	0.44
122.275	54.1212	-41	0.44
122.435	54.3299	-41	0.44
123.055	54.5962	-41	0.44
122.879	54.5237	-41	0.44
122.489	54.4326	-41	0.44
110.172	53.2945	-41	0.44
110.169	53.3342	-41	0.44
109.684	53.0974	-41	0.44
153.155	-0.205778	-41	0.44
153.16	-0.203738	-41	0.44
150.251	-0.0583263	-41	0.44
150.132	-0.125149	-41	0.44
150.861	-0.575584	-41	0.44
150.775	-0.562812	-41	0.44
128.082	97.8802	-41	0.44
131.661	95.7525	-41	0.44
108.035	53.3449	-41	0.44
107.967	53.408	-41	0.44
108.405	53.1589	-41	0.44
110.13	53.4922	-41	0.44
110.167	54.1802	-41	0.44
110.101	53.5924	-41	0.44
148.63	-0.0447396	-41	0.44
95.748	12.877	-41	0.44
95.5382	13.0715	-41	0.44
95.4001	13.1695	-41	0.44
95.1942	13.1141	-41	0.44
95.4677	12.8579	-41	0.44
123.87	101.295	-41	0.44
125.423	99.3402	-41	0.44
127.54	97.9454	-41	0.44
126.783	98.4038	-41	0.44
95.3859	52.0515	-41	0.44
95.5299	52.2529	-41	0.44
110.142	54.2563	-41	0.44
107.968	53.7312	-41	0.44
108.23	54.6213	-41	0.44
108.059	54.4642	-41	0.44
108.451	54.8082	-41	0.44
108.089	54.3495	-41	0.44
108.028	54.3548	-41	0.44
108.039	54.3545	-41	0.44
107.98	53.571	-41	0.44
109.932	54.5729	-41	0.44
109.452	55.0621	-41	0.44
110.009	54.4804	-41	0.44
109.46	55.0749	-41	0.44
145.018	-0.439743	-41	0.44
144.806	-0.457382	-41	0.44
144.528	-0.493091	-41	0.44
144.157	-0.764035	-41	0.44
144.146	-0.770233	-41	0.44
143.77	-0.936595	-41	0.44
95.0118	52.9695	-41	0.44
96.1609	53.0442	-41	0.44
96.6264	53.3192	-41	0.44
96.2679	53.0939	-41	0.44
96.602	53.2966	-41	0.44
96.162	53.063	-41	0.44
96.6677	53.4086	-41	0.44
96.6764	53.4346	-41	0.44
108.78	55.1772	-41	0.44
143.432	-1.26742	-41	0.44
143.222	-1.38121	-41	0.44
143.172	-1.4312	-41	0.44
143.029	-1.53706	-41	0.44
143.053	-1.57605	-41	0.44
142.403	-2.11228	-41	0.44
82.0273	12.8721	-41	0.44
81.8306	13.0671	-41	0.44
81.7001	13.1792	-41	0.44
81.4691	13.1302	-41	0.44
81.7486	12.8586	-41	0.44
94.2567	53.1336	-41	0.44
94.108	53.4071	-41	0.44
96.9043	54.0725	-41	0.44
96.9465	54.6041	-41	0.44
96.9039	54.0732	-41	0.44
96.9145	54.9489	-41	0.44
122.869	0.0100155	-41	0.44
130.94	-0.47626	-41	0.44
130.983	-0.521596	-41	0.44
131.37	-0.89751	-41	0.44
131.679	-1.17597	-41	0.44
141.23	-2.9201	-41	0.44
142.385	-2.12965	-41	0.44
141.198	-2.9306	-41	0.44
141.138	-2.97772	-41	0.44
81.6982	52.0818	-41	0.44
81.8066	52.2358	-41	0.44
96.569	55.5487	-41	0.44
93.717	54.2954	-41	0.44
93.7432	54.3334	-41	0.44
93.7167	54.3025	-41	0.44
96.5409	55.5686	-41	0.44
96.2199	55.9938	-41	0.44
93.7044	54.5189	-41	0.44
122.822	-0.0342596	-41	0.44
123.088	-0.182388	-41	0.44
122.25	-0.467276	-41	0.44
122.663	-0.231106	-41	0.44
139.983	-3.48131	-41	0.44
139.277	-3.66596	-41	0.44
139.451	-3.62312	-41	0.44
132.958	-2.2471	-41	0.44
132.31	-1.74951	-41	0.44
131.868	-1.36139	-41	0.44
131.811	-1.29944	-41	0.44
131.765	-1.25088	-41	0.44
82.6593	52.9875	-41	0.44
81.1604	52.9851	-41	0.44
81.22	52.9757	-41	0.44
81.2544	52.9576	-41	0.44
82.9438	53.34	-41	0.44
82.8289	53.3301	-41	0.44
83.362	53.5647	-41	0.44
83.4323	53.7503	-41	0.44
80.8911	52.8993	-41	0.44
83.595	54.2978	-41	0.44
96.1587	56.0913	-41	0.44
95.0033	56.2781	-41	0.44
95.8987	56.3143	-41	0.44
95.4117	56.2732	-41	0.44
94.3219	55.9842	-41	0.44
93.8486	55.3038	-41	0.44
94.6099	56.211	-41	0.44
68.124	39.9036	-41	0.44
67.9367	39.9165	-41	0.44
68.0102	39.2405	-41	0.44
122.109	-0.477797	-41	0.44
121.734	-0.246494	-41	0.44
133.557	-2.65542	-41	0.44
134.004	-2.93174	-41	0.44
133.631	-2.70513	-41	0.44
134.889	-3.38614	-41	0.44
136.745	-3.89111	-41	0.44
135.664	-3.65637	-41	0.44
137.729	-3.87513	-41	0.44
136.856	-3.89708	-41	0.44
137.536	-3.89549	-41	0.44
80.3059	53.4529	-41	0.44
80.2433	53.4851	-41	0.44
80.4369	53.216	-41	0.44
83.5363	55.4608	-41	0.44
79.9913	53.7839	-41	0.44
80.1738	53.5342	-41	0.44
83.5152	55.5014	-41	0.44
79.8371	54.2484	-41	0.44
68.105	52.2233	-41	0.44
67.9958	52.0651	-41	0.44
109.352	-0.00749887	-41	0.44
108.796	-0.218562	-41	0.44
108.985	-0.0249426	-41	0.44
108.687	-0.31264	-41	0.44
83.5734	55.5416	-41	0.44
83.5734	55.5417	-41	0.44
83.573	55.5421	-41	0.44
83.6014	55.65	-41	0.44
83.6022	55.6364	-41	0.44
83.6019	55.6412	-41	0.44
79.7536	54.8947	-41	0.44
79.8985	55.5268	-41	0.44
83.0663	56.6408	-41	0.44
67.6441	52.823	-41	0.44
69.3239	53.3352	-41	0.44
69.42	53.4529	-41	0.44
68.4264	52.8861	-41	0.44
69.1113	52.9967	-41	0.44
67.637	52.8222	-41	0.44
66.8906	53.1278	-41	0.44
67.1681	53.023	-41	0.44
66.6911	53.601	-41	0.44
27.1621	79.3944	-41	0.44
27.2174	79.4533	-41	0.44
27.4106	79.4962	-41	0.44
68.305	12.8493	-41	0.44
67.9947	26.5746	-41	0.44
67.8766	26.541	-41	0.44
67.9956	25.9929	-41	0.44
68.1176	13.0255	-41	0.44
68.0742	13.1397	-41	0.44
68.0021	13.1757	-41	0.44
68	12.827	-41	0.44
68.1374	12.8725	-41	0.44
81.4973	57.1652	-41	0.44
82.0953	57.1327	-41	0.44
80.0502	56.4271	-41	0.44
79.8851	55.7246	-41	0.44
69.5614	53.9875	-41	0.44
69.7215	54.2432	-41	0.44
69.5619	53.9905	-41	0.44
66.8181	53.2848	-41	0.44
66.8112	53.3737	-41	0.44
69.7775	54.4905	-41	0.44
66.4762	53.9851	-41	0.44
66.4639	54.0132	-41	0.44
66.4016	54.3295	-41	0.44
66.3689	54.6354	-41	0.44
66.3982	54.416	-41	0.44
66.4178	55.0012	-41	0.44
66.4427	55.077	-41	0.44
95.4182	0.224601	-41	0.44
95.4205	0.227914	-41	0.44
27.6037	79.5068	-41	0.44
27.6347	79.4576	-41	0.44
27.8648	79.1893	-41	0.44
27.8535	79.2682	-41	0.44
27.7396	79.3369	-41	0.44
67.9236	13.1521	-41	0.44
26.2171	66.3274	-41	0.44
26.2383	66.2282	-41	0.44
26.2222	66.268	-41	0.44
69.7149	54.8122	-41	0.44
69.7462	54.6824	-41	0.44
69.5516	55.5464	-41	0.44
27.7858	78.702	-41	0.44
67.4228	56.2528	-41	0.44
67.3884	56.2726	-41	0.44
66.6296	55.5287	-41	0.44
66.6493	55.5399	-41	0.44
66.9387	55.9347	-41	0.44
95.2463	0.0383652	-41	0.44
95.2683	0.0589235	-41	0.44
68.1336	56.531	-41	0.44
68.7574	56.3139	-41	0.44
55.3137	53.2697	-41	0.44
54.4966	52.2357	-41	0.44
54.2987	51.982	-41	0.44
81.691	0.238132	-41	0.44
81.6754	0.216023	-41	0.44
81.8658	0.0670496	-41	0.44
81.5388	0.0664768	-41	0.44
54.6624	52.8405	-41	0.44
54.6805	52.9269	-41	0.44
55.3631	53.405	-41	0.44
55.4694	54.0379	-41	0.44
55.4322	54.1804	-41	0.44
53.7516	53.0914	-41	0.44
53.3697	53.2113	-41	0.44
53.4778	52.9798	-41	0.44
81.0924	-0.340484	-41	0.44
81.0822	-0.348404	-41	0.44
55.0012	54.9801	-41	0.44
55.0849	54.8173	-41	0.44
55.3858	54.2604	-41	0.44
54.9733	55.0026	-41	0.44
53.3089	54.1334	-41	0.44
53.1933	53.3744	-41	0.44
53.5796	55.1005	-41	0.44
53.4401	54.8774	-41	0.44
53.235	54.3242	-41	0.44
54.91	55.0065	-41	0.44
53.6367	55.0971	-41	0.44
68.0444	0.209089	-41	0.44
67.8971	0.0988716	-41	0.44
67.8442	0.040103	-41	0.44
68.9491	-0.0538531	-41	0.44
28.0305	63.7745	-41	0.44
28.0426	63.7726	-41	0.44
27.7306	63.8008	-41	0.44
54.4036	39.984	-41	0.44
54.288	40.0475	-41	0.44
54.1285	39.987	-41	0.44
54.3181	39.1805	-41	0.44
41.1685	99.1545	-41	0.44
42.0312	99.9651	-41	0.44
41.496	99.4267	-41	0.44
13.5342	78.711	-41	0.44
13.2033	78.624	-41	0.44
28.0573	63.7698	-41	0.44
28.5832	63.672	-41	0.44
28.7116	63.6434	-41	0.44
13.8797	79.7265	-41	0.44
13.2392	79.4787	-41	0.44
13.4159	79.526	-41	0.44
13.7495	79.8682	-41	0.44
38.8052	97.2513	-41	0.44
38.9805	97.3351	-41	0.44
38.9428	97.369	-41	0.44
38.2163	97.1442	-41	0.44
37.2766	97.0165	-41	0.44
13.2813	70.3714	-41	0.44
13.4744	70.3365	-41	0.44
13.1746	70.3906	-41	0.44
12.945	70.4205	-41	0.44
12.8768	70.429	-41	0.44
13.0138	79.5177	-41	0.44
13.0736	79.1338	-41	0.44
12.9999	79.6096	-41	0.44
13.0094	79.5372	-41	0.44
13.6209	80.1651	-41	0.44
13.218	80.0142	-41	0.44
54.36	0.124778	-41	0.44
54.2451	0.0529992	-41	0.44
54.5392	-0.0851302	-41	0.44
55.2737	-0.043099	-41	0.44
29.2486	63.4801	-41	0.44
29.5023	63.3577	-41	0.44
29.5144	63.369	-41	0.44
30.0411	63.0574	-41	0.44
30.5559	62.6716	-41	0.44
13.3672	80.186	-41	0.44
13.5624	80.203	-41	0.44
34.4321	95.4421	-41	0.44
37.3698	97.1763	-41	0.44
33.9521	95.0845	-41	0.44
33.4316	94.8095	-41	0.44
28.0845	93.1365	-41	0.44
28.9816	93.5902	-41	0.44
26.2613	92.8406	-41	0.44
24.3129	91.9753	-41	0.44
54.3644	12.856	-41	0.44
54.3	12.8382	-41	0.44
54.5884	12.8616	-41	0.44
54.404	13.0519	-41	0.44
54.1284	12.8872	-41	0.44
54.3007	13.1768	-41	0.44
54.5649	26.1984	-41	0.44
54.7097	26.3626	-41	0.44
54.3003	26.6401	-41	0.44
54.2202	26.6296	-41	0.44
30.9084	62.3446	-41	0.44
30.787	62.4765	-41	0.44
31.3766	61.7781	-41	0.44
41.2527	53.0514	-41	0.44
41.2761	53.2452	-41	0.44
41.3998	53.5941	-41	0.44
23.9244	91.9258	-41	0.44
21.2426	90.7495	-41	0.44
22.0879	91.1069	-41	0.44
23.273	91.6566	-41	0.44
23.3545	91.6956	-41	0.44
23.3444	91.6885	-41	0.44
18.9533	89.6746	-41	0.44
20.0235	90.2925	-41	0.44
18.5107	89.3817	-41	0.44
17.779	88.8799	-41	0.44
16.795	88.4438	-41	0.44
16.6524	88.3562	-41	0.44
54.3171	25.9669	-41	0.44
54.0338	26.3373	-41	0.44
40.9227	54.2809	-41	0.44
40.8977	54.3478	-41	0.44
40.8901	54.3697	-41	0.44
41.0192	54.0889	-41	0.44
41.3789	53.6785	-41	0.44
41.0671	54.0083	-41	0.44
40.7715	54.4903	-41	0.44
31.4429	61.6796	-41	0.44
31.6808	61.1557	-41	0.44
31.5431	61.471	-41	0.44
40.7513	52.1472	-41	0.44
40.6001	51.9354	-41	0.44
40.0192	52.961	-41	0.44
40.1006	52.8814	-41	0.44
40.1379	54.2721	-41	0.44
40.6993	54.5295	-41	0.44
12.4257	85.7714	-41	0.44
12.5257	85.8236	-41	0.44
13.8397	86.5695	-41	0.44
14.9883	87.2995	-41	0.44
15.5337	87.651	-41	0.44
27.4922	53.5365	-41	0.44
27.6325	53.5125	-41	0.44
39.7583	53.2924	-41	0.44
39.6461	53.4749	-41	0.44
39.6542	53.7548	-41	0.44
40.6488	54.5026	-41	0.44
40.3679	54.4933	-41	0.44
40.1903	54.3322	-41	0.44
32.157	60.0802	-41	0.44
32.192	59.7353	-41	0.44
32.2004	59.6902	-41	0.44
31.7216	56.4467	-41	0.44
31.7207	56.5709	-41	0.44
32.035	57.4765	-41	0.44
32.2726	59.1489	-41	0.44
32.1555	57.712	-41	0.44
39.8372	52.9958	-41	0.44
11.3558	85.2261	-41	0.44
9.3481	84.3861	-41	0.44
11.3488	85.2227	-41	0.44
9.66683	84.5096	-41	0.44
6.62892	83.3456	-41	0.44
9.07233	84.2606	-41	0.44
8.84318	84.2014	-41	0.44
8.42917	84.0359	-41	0.44
7.64136	83.7392	-41	0.44
7.51501	83.6872	-41	0.44
41.7923	-0.299082	-41	0.44
41.1197	-0.46043	-41	0.44
41.0469	-0.456935	-41	0.44
40.5813	-0.0224635	-41	0.44
40.3122	-0.0746658	-41	0.44
27.7985	53.5416	-41	0.44
27.9453	53.4769	-41	0.44
29.6851	53.9488	-41	0.44
31.685	56.3722	-41	0.44
31.4603	55.9799	-41	0.44
31.0563	55.3126	-41	0.44
31.4155	55.9138	-41	0.44
31.2368	55.6012	-41	0.44
30.5351	54.6834	-41	0.44
30.1978	54.3314	-41	0.44
30.226	54.3652	-41	0.44
30.909	55.1209	-41	0.44
29.1285	53.663	-41	0.44
29.1247	53.661	-41	0.44
29.129	53.6635	-41	0.44
29.1298	53.6643	-41	0.44
28.7544	53.5553	-41	0.44
28.556	53.4938	-41	0.44
28.024	53.4595	-41	0.44
28.0794	53.4617	-41	0.44
28.2457	53.4774	-41	0.44
29.5776	53.9124	-41	0.44
29.3657	53.8263	-41	0.44
5.44995	82.947	-41	0.44
6.28308	83.2338	-41	0.44
6.34369	83.2485	-41	0.44
6.3731	83.2584	-41	0.44
5.22864	82.8547	-41	0.44
4.62184	82.6271	-41	0.44
1.81233	81.6651	-41	0.44
4.28832	82.5227	-41	0.44
4.20274	82.4904	-41	0.44
4.09209	82.4535	-41	0.44
2.92906	82.0653	-41	0.44
2.48348	81.9114	-41	0.44
2.67407	81.9646	-41	0.44
2.83892	82.0267	-41	0.44
2.89972	82.0496	-41	0.44
4.14175	82.465	-41	0.44
1.00669	81.4324	-41	0.44
1.2059	81.492	-41	0.44
1.09591	81.4621	-41	0.44
0.612189	81.2195	-41	0.44
-0.515854	80.5336	-41	0.44
-0.532891	80.4808	-41	0.44
1.3883	81.5399	-41	0.44
32.1691	-0.660233	-41	0.44
40.6484	40.2009	-41	0.44
-0.59648	80.4281	-41	0.44
-0.253008	80.6772	-41	0.44
-0.176832	80.7102	-41	0.44
0.541978	81.1831	-41	0.44
0.0798186	80.9286	-41	0.44
-0.645259	80.3585	-41	0.44
-0.977815	79.9249	-41	0.44
-0.690323	80.2752	-41	0.44
31.7143	-1.07052	-41	0.44
31.5624	-1.20342	-41	0.44
31.3495	-1.39373	-41	0.44
40.6712	39.0143	-41	0.44
40.4893	40.1784	-41	0.44
40.64	38.9625	-41	0.44
-1.20451	78.7625	-41	0.44
-0.985554	79.8996	-41	0.44
-1.16887	79.31	-41	0.44
-1.20727	79.1899	-41	0.44
-0.395002	76.5916	-41	0.44
-0.714323	77.1443	-41	0.44
-0.900389	77.4828	-41	0.44
-0.642693	77.0067	-41	0.44
-1.00423	77.7276	-41	0.44
-1.18039	78.313	-41	0.44
-1.17935	78.3027	-41	0.44
-1.11838	77.9685	-41	0.44
31.1359	-1.57748	-41	0.44
30.2184	-2.31328	-41	0.44
30.5972	-2.03794	-41	0.44
29.6868	-2.63689	-41	0.44
29.51	-2.73973	-41	0.44
28.7582	-3.11889	-41	0.44
-0.119853	66.1584	-41	0.44
12.9962	52.9948	-41	0.44
13.0095	52.7759	-41	0.44
13.0116	52.7669	-41	0.44
40.6011	26.9332	-41	0.44
27.9928	-3.39713	-41	0.44
28.3309	-3.28443	-41	0.44
28.3789	-3.2694	-41	0.44
26.6364	49.1634	-41	0.44
26.7906	48.8589	-41	0.44
26.8438	48.5028	-41	0.44
26.8893	48.1329	-41	0.44
26.8421	48.4872	-41	0.44
40.8416	12.8358	-41	0.44
40.6193	25.8159	-41	0.44
26.0108	-3.66411	-41	0.44
26.4369	-3.65815	-41	0.44
26.4999	-3.64807	-41	0.44
26.0221	-3.66627	-41	0.44
16.7792	-0.334147	-41	0.44
40.6649	12.9927	-41	0.44
40.7981	12.8439	-41	0.44
40.6081	12.8701	-41	0.44
40.6061	13.1071	-41	0.44
26.9542	47.6782	-41	0.44
26.9689	47.2996	-41	0.44
27.0122	46.611	-41	0.44
27.0304	45.9143	-41	0.44
40.3912	13.0151	-41	0.44
40.5439	13.1239	-41	0.44
13.2353	0.0838676	-41	0.44
19.0783	-0.601333	-41	0.44
23.5589	-3.19622	-41	0.44
23.5151	-3.19008	-41	0.44
23.9984	-3.35645	-41	0.44
24.9817	-3.60076	-41	0.44
22.5056	-2.74924	-41	0.44
23.1559	-3.05913	-41	0.44
23.4014	-3.15109	-41	0.44
23.4617	-3.18066	-41	0.44
20.4553	-1.34647	-41	0.44
18.0004	-0.322076	-41	0.44
27.0461	45.2164	-41	0.44
27.0202	44.2968	-41	0.44
27.0215	44.6517	-41	0.44
27.0355	44.9892	-41	0.44
27.0032	43.6466	-41	0.44
27.0124	44.0209	-41	0.44
10.763	-0.210734	-41	0.44
11.668	-0.322002	-41	0.44
11.3952	-0.2919	-41	0.44
12.5084	-0.352838	-41	0.44
12.6524	-0.340131	-41	0.44
12.2753	-0.472954	-41	0.44
12.039	-0.465076	-41	0.44
19.9305	-0.859806	-41	0.44
20.159	-1.04976	-41	0.44
19.4271	-0.702285	-41	0.44
19.7869	-0.771577	-41	0.44
21.8782	-2.38497	-41	0.44
22.4397	-2.71477	-41	0.44
21.6227	-2.20307	-41	0.44
21.6505	-2.22184	-41	0.44
20.7852	-1.55033	-41	0.44
20.7984	-1.56076	-41	0.44
21.391	-2.03147	-41	0.44
20.7835	-1.54939	-41	0.44
26.9926	43.3596	-41	0.44
26.979	42.945	-41	0.44
26.9414	42.2842	-41	0.44
26.9627	42.7054	-41	0.44
10.7541	-0.210607	-41	0.44
4.00206	-0.40268	-41	0.44
4.48475	-0.309706	-41	0.44
3.16493	-0.425299	-41	0.44
2.74175	-0.408304	-41	0.44
2.03294	-0.695689	-41	0.44
2.21123	-0.530601	-41	0.44
2.15193	-0.538971	-41	0.44
26.9053	41.5988	-41	0.44
0.181125	-1.27858	-41	0.44
0.153733	-1.25087	-41	0.44
0.256023	-1.29206	-41	0.44
0.241246	-1.29473	-41	0.44
0.157496	-1.2528	-41	0.44
2.01559	-0.728478	-41	0.44
2.00572	-0.732393	-41	0.44
1.5739	-0.900124	-41	0.44
0.119245	-1.24844	-41	0.44
0.125181	-1.25159	-41	0.44
1.08806	-1.09584	-41	0.44
26.9049	41.5966	-41	0.44
26.8208	41.403	-41	0.44
-0.900086	-0.96527	-41	0.44
-0.769293	-1.0403	-41	0.44
-1.04614	-0.874869	-41	0.44
26.7713	40.9629	-41	0.44
26.9203	40.2931	-41	0.44
-1.54522	-0.55073	-41	0.44
-2.06252	0.231208	-41	0.44
-1.26261	-0.778612	-41	0.44
-1.96222	-0.0284325	-41	0.44
-2.14565	0.323985	-41	0.44
26.7364	39.6907	-41	0.44
26.8013	40.1588	-41	0.44
26.7305	39.6673	-41	0.44
-2.59492	1.09845	-41	0.44
-2.8248	1.72347	-41	0.44
-2.60137	1.10744	-41	0.44
27.1094	12.8016	-41	0.44
27.1243	12.8469	-41	0.44
27.0752	12.8655	-41	0.44
27.0704	12.836	-41	0.44
26.7499	12.836	-41	0.44
26.7453	12.8622	-41	0.44
27.097	37.4323	-41	0.44
-3.69005	3.9041	-41	0.44
-3.26116	2.52548	-41	0.44
-3.48313	3.21917	-41	0.44
-3.02249	2.01364	-41	0.44
-2.88619	1.81745	-41	0.44
26.7196	26.3271	-41	0.44
26.8955	26.6337	-41	0.44
27.0852	26.2982	-41	0.44
26.6998	12.8446	-41	0.44
27.0821	36.828	-41	0.44
27.0518	36.6201	-41	0.44
27.0123	36.0694	-41	0.44
27.0406	36.3566	-41	0.44
26.9521	35.345	-41	0.44
26.9903	35.7606	-41	0.44
26.927	35.0837	-41	0.44
26.9313	35.1135	-41	0.44
26.8352	34.6385	-41	0.44
13.3983	39.653	-41	0.44
13.4001	39.6562	-41	0.44
13.3478	39.4324	-41	0.44
-0.211339	39.287	-41	0.44
-0.226735	39.2683	-41	0.44
-4.30936	5.49811	-41	0.44
-4.31042	5.50587	-41	0.44
-4.31052	5.50826	-41	0.44
-3.69006	3.90415	-41	0.44
-3.69008	3.90414	-41	0.44
-4.00556	4.68008	-41	0.44
-3.77799	4.16964	-41	0.44
-3.74948	4.02783	-41	0.44
26.8951	24.967	-41	0.44
12.9901	39.6487	-41	0.44
13.3515	39.4121	-41	0.44
-4.54482	6.42869	-41	0.44
-4.79799	7.66242	-41	0.44
-4.39983	6.07069	-41	0.44
-4.86368	9.21844	-41	0.44
13.2918	12.8244	-41	0.44
-0.273642	25.8705	-41	0.44
13.0599	12.6531	-41	0.44
13.2768	12.8984	-41	0.44
13.1966	13.4241	-41	0.44
13.0838	13.0172	-41	0.44
-1.64083	11.96	-41	0.44
-1.71622	11.9404	-41	0.44
-1.43099	12.0007	-41	0.44
-0.718977	12.2356	-41	0.44
-1.12542	12.0728	-41	0.44
-1.32861	12.0088	-41	0.44
-0.29842	12.4944	-41	0.44
-0.335486	12.498	-41	0.44
-3.44317	11.6997	-41	0.44
-3.28354	11.7493	-41	0.44
-4.09385	11.192	-41	0.44
-3.8965	11.4997	-41	0.44
-4.74548	10.4042	-41	0.44
-0.583128	12.8493	-41	0.44
-0.391652	13.2714	-41	0.44
-0.585446	12.8495	-41	0.44
-4.87647	9.716	-41	0.44
-4.76903	10.3901	-41	0.44
-0.105249	25.4956	-41	0.44
-2.54758	11.965	-41	0.44
-2.68395	12.004	-41	0.44
-0.690175	14.3094	-41	0.44
-0.849728	14.3807	-41	0.44
-1.15116	14.5345	-41	0.44
-0.638813	14.2652	-41	0.44
13.0333	26.6561	-41	0.44
13.0357	26.7122	-41	0.44
13.0384	26.7381	-41	0.44
13.3302	26.1416	-41	0.44
13.4441	26.3437	-41	0.44
13.3371	26.1092	-41	0.44
-2.06075	16.4375	-41	0.44
-2.04186	16.128	-41	0.44
-1.4412	14.9644	-41	0.44
-1.487	15.0302	-41	0.44
-1.65781	15.1342	-41	0.44
-1.87978	15.3362	-41	0.44
-2.06131	16.4161	-41	0.44
-2.05769	16.4	-41	0.44
13.3004	24.9441	-41	0.44
-1.29821	18.6533	-41	0.44
-2.05603	16.5054	-41	0.44
-2.05333	16.5163	-41	0.44
-1.9528	16.9588	-41	0.44
-1.82196	17.5326	-41	0.44
-1.793	17.6693	-41	0.44
-1.07964	19.0185	-41	0.44
-0.590981	19.7774	-41	0.44
-1.59746	18.0462	-41	0.44
-1.78948	17.6771	-41	0.44
-1.78511	17.6844	-41	0.44
-1.25315	18.7525	-41	0.44
-1.17249	18.8709	-41	0.44
-1.15113	18.9053	-41	0.44
-1.13475	18.9215	-41	0.44
14.0766	0	-41	0.44
14.0464	0.103495	-41	0.44
14.1048	0.0653496	-41	0.44
14.1948	0.0700058	-41	0.44
14.2331	0.113894	-41	0.44
26.378	66.3084	-41	0.44
26.36	66.2187	-41	0.44
26.4203	66.2417	-41	0.44
26.434	62.2703	-41	0.44
26.4	62.2789	-41	0.44
26.4867	60.9698	-41	0.44
26.5314	60.9932	-41	0.44
26.5442	60.9998	-41	0.44
27.1719	61.4683	-41	0.44
27.236	61.7396	-41	0.44
27.2238	61.8008	-41	0.44
[truncated: 140,669 more rows]

## Sheet: Figure 2
FIGURE 2
			Data 1				Data 2				Data 3
			Spectrum with human subject				Spectrum without human subject				Time vs. Temperature
			Frequency offset (kHz)	Amplitude (uV/kHz)			Frequency offset (kHz)	Amplitude (uV/kHz)			Time (sec)	Temp (c)
			-99.9024	-0.15643			-99.9024	0.028954			1	22
			-99.8994	-0.59349			-99.8994	0.097904			2	22
			-99.8963	0.321814			-99.8963	-0.17141			3	22
			-99.8933	-0.22441			-99.8933	0.031656			4	22
			-99.8902	-0.13333			-99.8902	0.033171			5	22
			-99.8872	0.100721			-99.8872	0.256365			6	22
			-99.8841	0.040818			-99.8841	0.013292			7	22
			-99.8811	0.058855			-99.8811	-0.01622			8	22
			-99.8781	0.096785			-99.8781	0.053805			9	22
			-99.875	0.037747			-99.875	0.021846			10	22
			-99.8719	0.14234			-99.8719	-0.07746			11	22
			-99.8689	0.027			-99.8689	-0.15404			12	22.1
			-99.8659	0.034768			-99.8659	-0.04432			13	22
			-99.8628	0.089			-99.8628	0.037316			14	22.1
			-99.8598	0.085204			-99.8598	0.068393			15	22.1
			-99.8567	-0.22044			-99.8567	0.122565			16	22
			-99.8537	-0.28661			-99.8537	0.042538			17	22.1
			-99.8506	-0.05334			-99.8506	0.119589			18	22
			-99.8476	0.157079			-99.8476	-0.00428			19	22
			-99.8445	0.037237			-99.8445	-0.01113			20	22.1
			-99.8415	-0.017			-99.8415	0.051094			21	22.1
			-99.8384	-0.02996			-99.8384	-0.03699			22	22
			-99.8354	0.033244			-99.8354	-0.16703			23	22.1
			-99.8323	0.066717			-99.8323	-0.00011			24	22.1
			-99.8293	-0.07934			-99.8293	-0.13757			25	22.1
			-99.8262	-0.02616			-99.8262	0.198182			26	22.1
			-99.8232	0.053643			-99.8232	-0.0228			27	22.1
			-99.8201	0.229382			-99.8201	-0.05278			28	22.1
			-99.8171	-0.01028			-99.8171	-0.23702			29	22.1
			-99.814	-0.01334			-99.814	-0.15343			30	22
			-99.811	0.116557			-99.811	0.017885			31	22.1
			-99.8079	0.031337			-99.8079	0.162098			32	22.1
			-99.8049	-0.14064			-99.8049	0.004189			33	22.1
			-99.8018	0.076108			-99.8018	-0.0347			34	22.1
			-99.7988	0.070223			-99.7988	-0.17455			35	22.1
			-99.7957	-0.09925			-99.7957	-0.2088			36	22.1
			-99.7927	0.010966			-99.7927	0.012014			37	22.1
			-99.7896	-0.11549			-99.7896	-0.1797			38	22.1
			-99.7866	0.018629			-99.7866	-0.09832			39	22.1
			-99.7835	0.022174			-99.7835	0.157774			40	22.1
			-99.7805	-0.19006			-99.7805	-0.20486			41	22.1
			-99.7774	0.168557			-99.7774	-0.03091			42	22.1
			-99.7744	0.006534			-99.7744	-0.07011			43	22.1
			-99.7713	0.235794			-99.7713	0.008935			44	22.1
			-99.7683	-0.42159			-99.7683	-0.04303			45	22.1
			-99.7652	0.163701			-99.7652	-0.03182			46	22.1
			-99.7622	-0.0133			-99.7622	0.018635			47	22.1
			-99.7591	-0.03964			-99.7591	0.176835			48	22.1
			-99.7561	0.041124			-99.7561	0.10567			49	22.1
			-99.7531	-0.1253			-99.7531	0.078234			50	22.1
			-99.75	0.265858			-99.75	0.10613			51	22.1
			-99.7469	0.088648			-99.7469	-0.08659			52	22.2
			-99.7439	-0.05641			-99.7439	-0.13471			53	22.1
			-99.7409	-0.21026			-99.7409	-0.00422			54	22.1
			-99.7378	-0.15635			-99.7378	0.171827			55	22.1
			-99.7348	-0.10616			-99.7348	0.111754			56	22.1
			-99.7317	-0.03366			-99.7317	-0.03756			57	22.2
			-99.7287	0.131841			-99.7287	-0.09161			58	22.2
			-99.7256	0.182451			-99.7256	0.065186			59	22.1
			-99.7226	-0.09401			-99.7226	-0.08472			60	22.1
			-99.7195	-0.12575			-99.7195	0.012531			61	22.1
			-99.7165	0.193093			-99.7165	0.043002			62	22.2
			-99.7134	0.113391			-99.7134	0.145723			63	22.1
			-99.7104	0.01038			-99.7104	-0.00566			64	22.2
			-99.7073	-0.21604			-99.7073	0.079844			65	22.2
			-99.7043	0.127421			-99.7043	-0.20903			66	22.2
			-99.7012	0.089088			-99.7012	0.074794			67	22.2
			-99.6982	0.121465			-99.6982	0.041234			68	22.2
			-99.6951	-0.0765			-99.6951	0.041138			69	22.2
			-99.6921	-0.20212			-99.6921	0.113886			70	22.2
			-99.689	-0.06493			-99.689	-0.23535			71	22.2
			-99.686	-0.09119			-99.686	0.014958			72	22.2
			-99.6829	0.091936			-99.6829	0.065538			73	22.2
			-99.6799	0.000774			-99.6799	-0.16721			74	22.2
			-99.6768	-0.00113			-99.6768	0.018232			75	22.2
			-99.6738	0.082891			-99.6738	0.218295			76	22.2
			-99.6707	-0.13693			-99.6707	0.010133			77	22.2
			-99.6677	0.107795			-99.6677	0.068127			78	22.2
			-99.6646	0.028869			-99.6646	-0.12636			79	22.2
			-99.6616	0.042346			-99.6616	0.056838			80	22.2
			-99.6585	-0.07501			-99.6585	0.003733			81	22.2
			-99.6555	-0.03364			-99.6555	-0.15369			82	22.2
			-99.6524	0.005678			-99.6524	-0.18113			83	22.2
			-99.6494	-0.06707			-99.6494	-0.16177			84	22.2
			-99.6463	-0.06627			-99.6463	-0.06324			85	22.2
			-99.6433	-0.02091			-99.6433	-0.21452			86	22.2
			-99.6402	0.082774			-99.6402	-0.04356			87	22.3
			-99.6372	0.053665			-99.6372	0.027103			88	22.3
			-99.6341	-0.07588			-99.6341	-0.02025			89	22.3
			-99.6311	-0.06949			-99.6311	-0.03826			90	22.3
			-99.6281	-0.04933			-99.6281	-0.00516			91	22.3
			-99.625	-0.26535			-99.625	-0.07512			92	22.3
			-99.6219	-0.16659			-99.6219	-0.07929			93	22.3
			-99.6189	0.051107			-99.6189	-0.0089			94	22.3
			-99.6159	0.028113			-99.6159	-0.05957			95	22.3
			-99.6128	-0.07435			-99.6128	0.150711			96	22.3
			-99.6098	-0.06653			-99.6098	-0.0334			97	22.3
			-99.6067	0.111251			-99.6067	0.132809			98	22.3
			-99.6037	-0.1655			-99.6037	-0.08687			99	22.3
			-99.6006	-0.02929			-99.6006	-0.01005			100	22.3
			-99.5976	0.201978			-99.5976	-0.13363			101	22.3
			-99.5945	0.09758			-99.5945	-0.03428			102	22.3
			-99.5915	0.129009			-99.5915	0.214458			103	22.3
			-99.5884	0.191092			-99.5884	-0.11442			104	22.3
			-99.5854	-0.00539			-99.5854	-0.17386			105	22.3
			-99.5823	0.014405			-99.5823	-0.04833			106	22.3
			-99.5793	0.425614			-99.5793	0.076643			107	22.3
			-99.5762	-0.05474			-99.5762	-0.06148			108	22.3
			-99.5732	-0.00753			-99.5732	0.020544			109	22.3
			-99.5701	-0.05148			-99.5701	-0.06318			110	22.3
			-99.5671	-0.00987			-99.5671	0.043891			111	22.3
			-99.564	-0.05094			-99.564	-0.12012			112	22.3
			-99.561	-0.09625			-99.561	-0.10236			113	22.3
			-99.5579	0.053757			-99.5579	-0.18877			114	22.3
			-99.5549	0.075107			-99.5549	-0.10385			115	22.3
			-99.5518	-0.02269			-99.5518	0.035403			116	22.3
			-99.5488	-0.07159			-99.5488	0.065849			117	22.3
			-99.5457	-0.1334			-99.5457	0.137597			118	22.3
			-99.5427	0.094271			-99.5427	0.023456			119	22.3
			-99.5396	-0.01111			-99.5396	0.058869			120	22.3
			-99.5366	-0.31884			-99.5366	-0.13568			121	22.4
			-99.5335	0.186681			-99.5335	0.009459			122	22.4
			-99.5305	-0.06196			-99.5305	-0.12368			123	22.3
			-99.5274	-0.0591			-99.5274	-0.04743			124	22.3
			-99.5244	0.003072			-99.5244	0.191786			125	22.3
			-99.5213	-0.04118			-99.5213	0.038136			126	22.3
			-99.5183	-0.07189			-99.5183	-0.05357			127	22.3
			-99.5152	0.041031			-99.5152	-0.04619			128	22.3
			-99.5122	-0.12229			-99.5122	-0.15602			129	22.3
			-99.5091	0.078865			-99.5091	0.107067			130	22.4
			-99.5061	-0.03647			-99.5061	-0.14588			131	22.4
			-99.5031	-0.12657			-99.5031	0.068679			132	22.3
			-99.5	0.199799			-99.5	-0.15117			133	22.4
			-99.4969	0.246512			-99.4969	0.045681			134	22.4
			-99.4939	-0.01244			-99.4939	0.203901			135	22.4
			-99.4909	-0.16124			-99.4909	-0.04549			136	22.4
			-99.4878	0.035626			-99.4878	-0.1054			137	22.3
			-99.4848	-0.10034			-99.4848	-0.21117			138	22.4
			-99.4817	0.202623			-99.4817	-0.13217			139	22.4
			-99.4787	0.202574			-99.4787	-0.08495			140	22.4
			-99.4756	-0.04333			-99.4756	-0.00848			141	22.4
			-99.4726	-0.00774			-99.4726	-0.00541			142	22.3
			-99.4695	0.028872			-99.4695	0.066433			143	22.4
			-99.4665	-0.0117			-99.4665	-0.14956			144	22.4
			-99.4634	0.064457			-99.4634	-0.07748			145	22.4
			-99.4604	0.150749			-99.4604	0.11196			146	22.4
			-99.4573	-0.03168			-99.4573	-0.16644			147	22.4
			-99.4543	-0.07577			-99.4543	-0.04299			148	22.4
			-99.4512	0.298388			-99.4512	-0.08264			149	22.4
			-99.4482	0.015706			-99.4482	0.111532			150	22.4
			-99.4451	-0.04673			-99.4451	-0.10991			151	22.4
			-99.4421	0.050979			-99.4421	-0.2475			152	22.4
			-99.439	0.055886			-99.439	0.035367			153	22.4
			-99.436	-0.22435			-99.436	-0.13492			154	22.4
			-99.4329	-0.01707			-99.4329	-0.02292			155	22.4
			-99.4299	-0.08112			-99.4299	0.216598			156	22.4
			-99.4268	0.033444			-99.4268	-0.17763			157	22.4
			-99.4238	0.080174			-99.4238	-0.091			158	22.4
			-99.4207	0.026627			-99.4207	0.178564			159	22.4
			-99.4177	0.049253			-99.4177	0.074791			160	22.4
			-99.4146	-0.05014			-99.4146	-0.02497			161	22.4
			-99.4116	-0.13659			-99.4116	-0.00344			162	22.4
			-99.4085	0.053766			-99.4085	-0.02027			163	22.4
			-99.4055	0.153855			-99.4055	-0.04029			164	22.4
			-99.4024	0.110487			-99.4024	-0.13426			165	22.4
			-99.3994	0.083524			-99.3994	-0.11239			166	22.4
			-99.3963	0.064079			-99.3963	0.149588			167	22.4
			-99.3933	-0.17081			-99.3933	0.106771			168	22.4
			-99.3902	0.092493			-99.3902	0.039541			169	22.4
			-99.3872	0.11401			-99.3872	-0.01913			170	22.4
			-99.3841	0.021917			-99.3841	-0.0737			171	22.4
			-99.3811	0.07936			-99.3811	-0.0337			172	22.4
			-99.3781	-0.22268			-99.3781	0.079143			173	22.4
			-99.375	-0.05962			-99.375	0.110311			174	22.4
			-99.3719	0.05037			-99.3719	-0.15612			175	22.4
			-99.3689	-0.15257			-99.3689	-0.05505			176	22.4
			-99.3659	-0.15795			-99.3659	0.154592			177	22.4
			-99.3628	-0.11182			-99.3628	-0.06141			178	22.4
			-99.3598	0.099795			-99.3598	-0.06086			179	22.5
			-99.3567	-0.03084			-99.3567	-0.18284			180	22.5
			-99.3537	-0.21035			-99.3537	0.024127			181	22.4
			-99.3506	-0.10877			-99.3506	0.02105			182	22.4
			-99.3476	0.125764			-99.3476	-0.00405			183	22.4
			-99.3445	-0.18277			-99.3445	0.056111			184	22.4
			-99.3415	0.097803			-99.3415	0.080718			185	22.4
			-99.3384	-0.1217			-99.3384	0.032529			186	22.4
			-99.3354	-0.05658			-99.3354	0.004837			187	22.4
			-99.3323	-0.06661			-99.3323	-0.00782			188	22.4
			-99.3293	-0.02289			-99.3293	-0.08402			189	22.4
			-99.3262	0.21181			-99.3262	-0.04095			190	22.4
			-99.3232	-0.14378			-99.3232	-0.03183			191	22.4
			-99.3201	-0.02652			-99.3201	0.236221			192	22.5
			-99.3171	0.122363			-99.3171	-0.06533			193	22.5
			-99.314	0.059669			-99.314	0.136098			194	22.5
			-99.311	-0.1129			-99.311	-0.04425			195	22.5
			-99.3079	-0.09342			-99.3079	0.091456			196	22.5
			-99.3049	0.017059			-99.3049	0.072897			197	22.4
			-99.3018	-0.07716			-99.3018	-0.02459			198	22.4
			-99.2988	0.088955			-99.2988	-0.14933			199	22.4
			-99.2957	-0.02387			-99.2957	-0.13013			200	22.4
			-99.2927	-0.07788			-99.2927	-0.24113			201	22.4
			-99.2896	-0.00206			-99.2896	-0.01244			202	22.4
			-99.2866	-0.06547			-99.2866	0.048102			203	22.4
			-99.2835	-0.11306			-99.2835	-0.24186			204	22.5
			-99.2805	0.106273			-99.2805	0.166262			205	22.4
			-99.2774	-0.09895			-99.2774	-0.00521			206	22.4
			-99.2744	0.117284			-99.2744	-0.00429			207	22.4
			-99.2713	0.026209			-99.2713	0.02593			208	22.4
			-99.2683	-0.24256			-99.2683	-0.24026			209	22.5
			-99.2652	0.066249			-99.2652	0.06797			210	22.5
			-99.2622	0.031189			-99.2622	0.017978			211	22.5
			-99.2591	-0.02862			-99.2591	0.143939			212	22.5
			-99.2561	-0.1946			-99.2561	-0.26994			213	22.5
			-99.2531	-0.13433			-99.2531	-0.08014			214	22.5
			-99.25	-0.12018			-99.25	0.03867			215	22.5
			-99.2469	0.082766			-99.2469	0.00635			216	22.5
			-99.2439	-0.02747			-99.2439	0.132515			217	22.5
			-99.2409	0.088794			-99.2409	-0.06561			218	22.5
			-99.2378	-0.13265			-99.2378	-0.12398			219	22.5
			-99.2348	-0.041			-99.2348	0.002022			220	22.5
			-99.2317	0.059728			-99.2317	0.068385			221	22.5
			-99.2287	0.023006			-99.2287	0.073164			222	22.5
			-99.2256	-0.02051			-99.2256	0.117754			223	22.5
			-99.2226	0.174503			-99.2226	-0.06136			224	22.5
			-99.2195	0.056643			-99.2195	0.071556			225	22.5
			-99.2165	0.089816			-99.2165	-0.0323			226	22.5
			-99.2134	0.079376			-99.2134	0.060156			227	22.5
			-99.2104	0.168714			-99.2104	0.401641			228	22.5
			-99.2073	0.10082			-99.2073	-0.11272			229	22.5
			-99.2043	0.183693			-99.2043	-0.01496			230	22.5
			-99.2012	-0.09676			-99.2012	0.022064			231	22.5
			-99.1982	-0.10079			-99.1982	-0.19938			232	22.5
			-99.1951	-0.06363			-99.1951	-0.04375			233	22.5
			-99.1921	0.151675			-99.1921	-0.12522			234	22.5
			-99.189	0.035694			-99.189	0.108579			235	22.5
			-99.186	0.039063			-99.186	0.150139			236	22.5
			-99.1829	0.116062			-99.1829	-0.022			237	22.5
			-99.1799	-0.24661			-99.1799	-0.0508			238	22.5
			-99.1768	0.000875			-99.1768	-0.12287			239	22.5
			-99.1738	-0.04681			-99.1738	0.093006			240	22.5
			-99.1707	0.040782			-99.1707	-0.05443			241	22.5
			-99.1677	0.005044			-99.1677	-0.0282			242	22.5
			-99.1646	0.112966			-99.1646	-0.11189			243	22.5
			-99.1616	-0.10073			-99.1616	-0.0057			244	22.5
			-99.1585	0.01726			-99.1585	0.050133			245	22.5
			-99.1555	0.024153			-99.1555	0.11771			246	22.5
			-99.1524	0.024152			-99.1524	0.01743			247	22.5
			-99.1494	0.05935			-99.1494	0.093233			248	22.5
			-99.1463	0.139571			-99.1463	-0.04868			249	22.5
			-99.1433	0.0733			-99.1433	-0.05776			250	22.5
			-99.1402	-0.00708			-99.1402	-0.03696			251	22.5
			-99.1372	-0.17522			-99.1372	-0.00178			252	22.4
			-99.1341	-0.09751			-99.1341	-0.0261			253	22.5
			-99.1311	0.063634			-99.1311	-0.12118			254	22.5
			-99.1281	0.025803			-99.1281	-0.06974			255	22.6
			-99.125	-0.2234			-99.125	0.034349			256	22.5
			-99.1219	0.20046			-99.1219	-0.01599			257	22.5
			-99.1189	0.135917			-99.1189	-0.25294			258	22.5
			-99.1159	-0.13809			-99.1159	-0.01604			259	22.5
			-99.1128	-0.07856			-99.1128	0.043527			260	22.5
			-99.1098	-0.11254			-99.1098	-0.05664			261	22.5
			-99.1067	0.092405			-99.1067	0.014366			262	22.5
			-99.1037	-0.09934			-99.1037	-0.10561			263	22.5
			-99.1006	0.003195			-99.1006	0.015032			264	22.5
			-99.0976	0.089079			-99.0976	0.028004			265	22.5
			-99.0945	-0.00714			-99.0945	0.057743			266	22.5
			-99.0915	-0.13656			-99.0915	0.046743			267	22.5
			-99.0884	-0.1953			-99.0884	-0.00703			268	22.5
			-99.0854	0.082957			-99.0854	-0.17023			269	22.5
			-99.0823	-0.01744			-99.0823	0.134798			270	22.5
			-99.0793	0.190111			-99.0793	-0.07362			271	22.5
			-99.0762	-0.00798			-99.0762	-0.22643			272	22.5
			-99.0732	0.004346			-99.0732	0.114209			273	22.4
			-99.0701	0.169462			-99.0701	-0.00267			274	22.5
			-99.0671	0.150898			-99.0671	-0.00098			275	22.5
			-99.064	-0.09024			-99.064	0.117151			276	22.5
			-99.061	0.066902			-99.061	-0.16225			277	22.5
			-99.0579	0.101195			-99.0579	-0.21074			278	22.5
			-99.0549	-0.15454			-99.0549	-0.21507			279	22.5
			-99.0518	-0.17751			-99.0518	-0.11675			280	22.5
			-99.0488	0.040651			-99.0488	0.003323			281	22.5
			-99.0457	-0.0837			-99.0457	0.050389			282	22.5
			-99.0427	-0.09988			-99.0427	-0.09532			283	22.5
			-99.0396	0.079833			-99.0396	-0.00235			284	22.5
			-99.0366	0.164819			-99.0366	0.040366			285	22.5
			-99.0335	-0.0844			-99.0335	-0.2274			286	22.5
			-99.0305	-0.10418			-99.0305	0.030186			287	22.5
			-99.0274	-0.12561			-99.0274	-0.07284			288	22.5
			-99.0244	-0.22146			-99.0244	-0.02991			289	22.5
			-99.0213	0.185697			-99.0213	0.096214			290	22.5
			-99.0183	0.045102			-99.0183	-0.0723			291	22.5
			-99.0152	-0.04193			-99.0152	-0.00265			292	22.5
			-99.0122	-0.06987			-99.0122	0.104555			293	22.5
			-99.0091	-0.14147			-99.0091	-0.10112			294	22.5
			-99.0061	-0.0326			-99.0061	-0.1181			295	22.5
			-99.0031	0.163021			-99.0031	-0.20007			296	22.5
			-99	-0.13551			-99	0.017568			297	22.5
			-98.9969	-0.01271			-98.9969	0.233141			298	22.5
			-98.9939	0.109165			-98.9939	0.131361			299	22.5
			-98.9909	-0.01951			-98.9909	-0.04915			300	22.5
			-98.9878	0.024707			-98.9878	-0.18274			301	22.5
			-98.9848	-0.09409			-98.9848	0.156433			302	22.5
			-98.9817	-0.032			-98.9817	0.367154			303	22.5
			-98.9787	0.135891			-98.9787	0.017302			304	22.5
			-98.9756	0.085175			-98.9756	0.265948			305	22.5
			-98.9726	-0.25304			-98.9726	0.033286			306	22.5
			-98.9695	0.138322			-98.9695	0.068363			307	22.5
			-98.9665	0.112367			-98.9665	0.022313			308	22.5
			-98.9634	0.067054			-98.9634	-0.04822			309	22.5
			-98.9604	-0.03254			-98.9604	0.046778			310	22.5
			-98.9573	0.110274			-98.9573	-0.0369			311	22.5
			-98.9543	-0.06727			-98.9543	0.027854			312	22.6
			-98.9512	-0.20047			-98.9512	-0.04486			313	22.5
			-98.9482	0.092046			-98.9482	0.002844			314	22.5
			-98.9451	0.155966			-98.9451	0.153509			315	22.5
			-98.9421	-0.04686			-98.9421	-0.01624			316	22.5
			-98.939	0.124985			-98.939	0.159859			317	22.5
			-98.936	-0.03978			-98.936	0.182842			318	22.5
			-98.9329	0.100649			-98.9329	-0.17849			319	22.5
			-98.9299	0.106702			-98.9299	-0.02585			320	22.5
			-98.9268	-0.14872			-98.9268	0.162801			321	22.5
			-98.9238	0.094302			-98.9238	-0.1861			322	22.5
			-98.9207	0.138777			-98.9207	-0.15389			323	22.5
			-98.9177	0.128269			-98.9177	-0.00768			324	22.5
			-98.9146	-0.1576			-98.9146	-0.01725			325	22.5
			-98.9116	0.161711			-98.9116	-0.25462			326	22.5
			-98.9085	-0.20184			-98.9085	0.044316			327	22.5
			-98.9055	0.117393			-98.9055	0.025435			328	22.5
			-98.9024	-0.05964			-98.9024	0.014316			329	22.5
			-98.8994	0.074057			-98.8994	0.278			330	22.5
			-98.8963	-0.07127			-98.8963	-0.03421			331	22.5
			-98.8933	0.020997			-98.8933	0.110877			332	22.5
			-98.8902	-0.08693			-98.8902	-0.01081			333	22.6
			-98.8872	0.168489			-98.8872	0.174439			334	22.5
			-98.8841	0.270337			-98.8841	0.138874			335	22.5
			-98.8811	-0.18009			-98.8811	0.038774			336	22.5
			-98.8781	0.084514			-98.8781	-0.14405			337	22.5
			-98.875	-0.09139			-98.875	-0.16486			338	22.5
			-98.8719	0.051281			-98.8719	-0.03057			339	22.6
			-98.8689	-0.15044			-98.8689	0.054962			340	22.6
			-98.8659	0.155653			-98.8659	-0.05068			341	22.6
			-98.8628	-0.10552			-98.8628	-0.07079			342	22.6
			-98.8598	0.157248			-98.8598	0.072126			343	22.5
			-98.8567	-0.13164			-98.8567	0.180433			344	22.6
			-98.8537	0.124011			-98.8537	0.028439			345	22.6
			-98.8506	0.095904			-98.8506	0.06776			346	22.5
			-98.8476	-0.14808			-98.8476	0.033503			347	22.5
			-98.8445	0.065412			-98.8445	0.091751			348	22.6
			-98.8415	0.022258			-98.8415	-0.02744			349	22.6
			-98.8384	0.093896			-98.8384	-0.15604			350	22.5
			-98.8354	0.141131			-98.8354	-0.27694			351	22.5
			-98.8323	0.010195			-98.8323	-0.08775			352	22.6
			-98.8293	0.127805			-98.8293	0.03353			353	22.6
			-98.8262	0.206748			-98.8262	-0.14921			354	22.5
			-98.8232	0.10054			-98.8232	0.004591			355	22.6
			-98.8201	0.125782			-98.8201	-0.02444			356	22.6
			-98.8171	0.099746			-98.8171	-0.0373			357	22.6
			-98.814	-0.12247			-98.814	0.21112			358	22.6
			-98.811	0.132043			-98.811	0.168359			359	22.5
			-98.8079	-0.07958			-98.8079	-0.16593			360	22.6
			-98.8049	0.162518			-98.8049	-0.05942			361	22.6
			-98.8018	0.020526			-98.8018	-0.00169			362	22.6
			-98.7988	-0.13464			-98.7988	-0.10403			363	22.6
			-98.7957	-0.01148			-98.7957	-0.0159			364	22.6
			-98.7927	-0.27552			-98.7927	0.08608			365	22.5
			-98.7896	-0.00918			-98.7896	0.186628			366	22.6
			-98.7866	-0.14266			-98.7866	-0.13302			367	22.6
			-98.7835	-0.07286			-98.7835	0.095879			368	22.6
			-98.7805	0.084867			-98.7805	-0.09829			369	22.6
			-98.7774	0.017995			-98.7774	0.154523			370	22.6
			-98.7744	0.224401			-98.7744	0.059432			371	22.6
			-98.7713	-0.17418			-98.7713	-0.0424			372	22.6
			-98.7683	-0.04646			-98.7683	0.026266			373	22.6
			-98.7652	-0.01266			-98.7652	-0.16341			374	22.6
			-98.7622	0.000792			-98.7622	0.085521			375	22.6
			-98.7591	-0.11295			-98.7591	0.042725			376	22.5
			-98.7561	-0.12874			-98.7561	-0.07332			377	22.6
			-98.7531	0.19474			-98.7531	-0.00203			378	22.5
			-98.75	0.224879			-98.75	0.144331			379	22.6
			-98.7469	-0.11637			-98.7469	-0.01383			380	22.6
			-98.7439	0.04773			-98.7439	0.007138			381	22.6
			-98.7409	-0.09768			-98.7409	0.098315			382	22.6
			-98.7378	0.028988			-98.7378	-0.12387			383	22.6
			-98.7348	-0.09627			-98.7348	-0.11958			384	22.6
			-98.7317	0.119086			-98.7317	0.089819			385	22.6
			-98.7287	-0.15178			-98.7287	0.109715			386	22.6
			-98.7256	0.200359			-98.7256	0.044814			387	22.6
			-98.7226	-0.07294			-98.7226	-0.06547			388	22.6
			-98.7195	0.069172			-98.7195	-0.04802			389	22.5
			-98.7165	-0.17224			-98.7165	0.103272			390	22.6
			-98.7134	-0.06929			-98.7134	-0.24934			391	22.6
			-98.7104	-0.08071			-98.7104	0.10188			392	22.6
			-98.7073	-0.12126			-98.7073	-0.07884			393	22.6
			-98.7043	-0.09472			-98.7043	0.006954			394	22.6
			-98.7012	0.100119			-98.7012	-0.03454			395	22.6
			-98.6982	0.067368			-98.6982	-0.13389			396	22.6
			-98.6951	-0.34007			-98.6951	-0.04296			397	22.6
			-98.6921	-0.10762			-98.6921	0.101316			398	22.6
			-98.689	0.03778			-98.689	-0.07921			399	22.6
			-98.686	0.13787			-98.686	-0.0807			400	22.6
			-98.6829	-0.00358			-98.6829	0.111354			401	22.6
			-98.6799	-0.13831			-98.6799	-0.1004			402	22.6
			-98.6768	0.019264			-98.6768	-0.02041			403	22.6
			-98.6738	0.390589			-98.6738	0.091907			404	22.6
			-98.6707	-0.10565			-98.6707	0.061565			405	22.6
			-98.6677	0.086083			-98.6677	0.06312			406	22.6
			-98.6646	-0.19057			-98.6646	0.216236			407	22.6
			-98.6616	-0.1572			-98.6616	0.144206			408	22.6
			-98.6585	-0.17453			-98.6585	0.022943			409	22.6
			-98.6555	0.292513			-98.6555	0.064207			410	22.6
			-98.6524	-0.02479			-98.6524	-0.00612			411	22.6
			-98.6494	-0.24442			-98.6494	0.07574			412	22.6
			-98.6463	-0.07239			-98.6463	0.068837			413	22.6
			-98.6433	-0.0216			-98.6433	-0.05384			414	22.6
			-98.6402	-0.0075			-98.6402	0.014583			415	22.6
			-98.6372	0.145238			-98.6372	-0.0198			416	22.6
			-98.6341	-0.07143			-98.6341	0.128444			417	22.7
			-98.6311	-0.12148			-98.6311	0.065599			418	22.6
			-98.6281	-0.02536			-98.6281	-0.12998			419	22.6
			-98.625	-0.17275			-98.625	-0.0592			420	22.6
			-98.6219	0.096207			-98.6219	-0.04795			421	22.6
			-98.6189	0.303858			-98.6189	-0.13736			422	22.6
			-98.6159	-0.06889			-98.6159	-0.08168			423	22.6
			-98.6128	-0.05464			-98.6128	-0.01865			424	22.6
			-98.6098	0.17482			-98.6098	-0.0429			425	22.6
			-98.6067	0.077542			-98.6067	-0.06259			426	22.6
			-98.6037	0.120685			-98.6037	-0.16329			427	22.6
			-98.6006	-0.10517			-98.6006	-0.08323			428	22.6
			-98.5976	-0.04096			-98.5976	-0.04492			429	22.6
			-98.5945	-0.05674			-98.5945	0.139013			430	22.6
			-98.5915	-0.13939			-98.5915	-0.01652			431	22.6
			-98.5884	0.157705			-98.5884	-0.08945			432	22.6
			-98.5854	0.153036			-98.5854	0.147213			433	22.6
			-98.5823	-0.18519			-98.5823	-0.36775			434	22.6
			-98.5793	-0.18591			-98.5793	0.072222			435	22.6
			-98.5762	-0.15594			-98.5762	-0.04998			436	22.6
			-98.5732	-0.01123			-98.5732	-0.00459			437	22.6
			-98.5701	0.059205			-98.5701	0.146421			438	22.6
			-98.5671	-0.10553			-98.5671	-0.02019			439	22.6
			-98.564	-0.06161			-98.564	0.06991			440	22.6
			-98.561	-0.0346			-98.561	-0.01791			441	22.6
			-98.5579	0.187912			-98.5579	0.024105			442	22.6
			-98.5549	-0.30183			-98.5549	0.212047			443	22.6
			-98.5518	-0.06406			-98.5518	0.140743			444	22.6
			-98.5488	-0.11947			-98.5488	0.08295			445	22.6
			-98.5457	-0.0956			-98.5457	-0.12965			446	22.6
			-98.5427	-0.07208			-98.5427	0.069856			447	22.6
			-98.5396	-0.09449			-98.5396	0.268032			448	22.6
			-98.5366	-0.24675			-98.5366	-0.05349			449	22.6
			-98.5335	-0.1159			-98.5335	-0.05339			450	22.6
			-98.5305	-0.0079			-98.5305	-0.05953			451	22.6
			-98.5274	-0.12409			-98.5274	-0.03981			452	22.6
			-98.5244	0.200981			-98.5244	-0.01226			453	22.6
			-98.5213	-0.01795			-98.5213	-0.0483			454	22.6
			-98.5183	0.272872			-98.5183	-0.08155			455	22.6
			-98.5152	-0.19574			-98.5152	0.018146			456	22.6
			-98.5122	0.176868			-98.5122	-0.11811			457	22.6
			-98.5091	0.053089			-98.5091	0.089846			458	22.6
			-98.5061	0.100336			-98.5061	0.090895			459	22.6
			-98.5031	0.113035			-98.5031	-0.06704			460	22.6
			-98.5	-0.14652			-98.5	0.088235			461	22.6
			-98.4969	-0.03961			-98.4969	0.08498			462	22.6
			-98.4939	-0.08061			-98.4939	0.086538			463	22.6
			-98.4909	-0.09933			-98.4909	0.008522			464	22.6
			-98.4878	0.359307			-98.4878	0.240932			465	22.6
			-98.4848	-0.21798			-98.4848	0.029209			466	22.6
			-98.4817	-0.01292			-98.4817	-0.08864			467	22.6
			-98.4787	-0.03693			-98.4787	0.258702			468	22.6
			-98.4756	-0.16578			-98.4756	0.052266			469	22.6
			-98.4726	-0.25904			-98.4726	-0.0839			470	22.6
			-98.4695	-0.04119			-98.4695	-0.19968			471	22.6
			-98.4665	0.02077			-98.4665	-0.15924			472	22.6
			-98.4634	-0.25178			-98.4634	0.059578			473	22.6
			-98.4604	0.244892			-98.4604	0.02919			474	22.6
			-98.4573	0.116123			-98.4573	-0.0511			475	22.6
			-98.4543	0.119313			-98.4543	-0.01731			476	22.6
			-98.4512	0.173942			-98.4512	-0.15329			477	22.6
			-98.4482	0.037072			-98.4482	0.093885			478	22.6
			-98.4451	0.155169			-98.4451	0.119481			479	22.6
			-98.4421	0.127014			-98.4421	-0.15127			480	22.6
			-98.439	0.06727			-98.439	-0.05752			481	22.6
			-98.436	-0.06394			-98.436	0.088489			482	22.6
			-98.4329	-0.0261			-98.4329	0.180286			483	22.6
			-98.4299	-0.06282			-98.4299	0.07842			484	22.6
			-98.4268	-0.01475			-98.4268	-0.09438			485	22.6
			-98.4238	-0.19296			-98.4238	0.089889			486	22.6
			-98.4207	0.086555			-98.4207	-0.17427			487	22.6
			-98.4177	-0.21629			-98.4177	-0.12			488	22.6
			-98.4146	-0.20277			-98.4146	-0.0541			489	22.6
			-98.4116	0.042526			-98.4116	0.0133			490	22.7
			-98.4085	0.110247			-98.4085	-0.12831			491	22.6
			-98.4055	-0.11412			-98.4055	-0.11199			492	22.6
			-98.4024	-0.07514			-98.4024	0.069053			493	22.6
			-98.3994	0.023375			-98.3994	-0.14836			494	22.6
			-98.3963	-0.05659			-98.3963	0.083359			495	22.6
			-98.3933	-0.01711			-98.3933	-0.07035			496	22.6
			-98.3902	0.125168			-98.3902	-0.01582			497	22.7
			-98.3872	0.175499			-98.3872	0.040724			498	22.6
			-98.3841	-0.00606			-98.3841	-0.25896			499	22.7
			-98.3811	-0.05065			-98.3811	0.123831			500	22.7
			-98.3781	-0.02095			-98.3781	-0.11057			501	22.6
			-98.375	-0.04119			-98.375	-0.04517			502	22.7
			-98.3719	0.105747			-98.3719	0.130912			503	22.6
			-98.3689	0.088198			-98.3689	0.103504			504	22.7
			-98.3659	-0.13261			-98.3659	-0.13906			505	22.7
			-98.3628	-0.02608			-98.3628	-0.05233			506	22.6
			-98.3598	0.142167			-98.3598	0.056569			507	22.7
			-98.3567	-0.01002			-98.3567	0.023847			508	22.6
			-98.3537	-0.03891			-98.3537	-0.16699			509	22.6
			-98.3506	-0.00244			-98.3506	-0.03669			510	22.7
			-98.3476	-0.04431			-98.3476	0.190581			511	22.6
			-98.3445	-0.20069			-98.3445	0.09839			512	22.6
			-98.3415	0.067806			-98.3415	0.045473			513	22.7
			-98.3384	-0.02069			-98.3384	-0.0462			514	22.6
			-98.3354	-0.21757			-98.3354	0.044451			515	22.6
			-98.3323	-0.21324			-98.3323	-0.1406			516	22.7
			-98.3293	-0.05234			-98.3293	-0.15692			517	22.6
			-98.3262	-0.05055			-98.3262	-0.00943			518	22.7
			-98.3232	-0.09337			-98.3232	-0.01907			519	22.6
			-98.3201	0.157247			-98.3201	0.036692			520	22.7
			-98.3171	-0.11342			-98.3171	-0.11162			521	22.6
			-98.314	-0.09487			-98.314	0.138022			522	22.7
			-98.311	0.119964			-98.311	-0.06418			523	22.6
			-98.3079	-0.00455			-98.3079	0.014237			524	22.6
			-98.3049	0.005188			-98.3049	-0.00568			525	22.7
			-98.3018	0.018323			-98.3018	0.082769			526	22.7
			-98.2988	-0.26275			-98.2988	0.018346			527	22.7
			-98.2957	-0.1429			-98.2957	0.162671			528	22.6
			-98.2927	0.098712			-98.2927	-0.0353			529	22.7
			-98.2896	-0.11111			-98.2896	-0.18845			530	22.6
			-98.2866	-0.02572			-98.2866	-0.11522			531	22.6
			-98.2835	0.043674			-98.2835	-0.19425			532	22.6
			-98.2805	0.294172			-98.2805	-0.22789			533	22.7
			-98.2774	-0.04239			-98.2774	0.021281			534	22.6
			-98.2744	-0.13224			-98.2744	-0.02625			535	22.7
			-98.2713	0.178783			-98.2713	0.155418			536	22.6
			-98.2683	-0.09052			-98.2683	0.006696			537	22.6
			-98.2652	0.153523			-98.2652	0.013955			538	22.7
			-98.2622	0.001683			-98.2622	-0.09424			539	22.6
			-98.2591	0.123683			-98.2591	0.099731			540	22.6
			-98.2561	-0.0576			-98.2561	-0.22687			541	22.6
			-98.2531	-0.28643			-98.2531	0.154831			542	22.7
			-98.25	0.057495			-98.25	-0.06566			543	22.7
			-98.2469	0.178149			-98.2469	-0.11932			544	22.6
			-98.2439	0.119859			-98.2439	-0.01994			545	22.6
			-98.2409	-0.04081			-98.2409	0.008198			546	22.6
			-98.2378	0.049654			-98.2378	-0.21715			547	22.7
			-98.2348	0.184547			-98.2348	-0.04564			548	22.7
			-98.2317	-0.07778			-98.2317	-0.14342			549	22.7
			-98.2287	0.07098			-98.2287	-0.10885			550	22.7
			-98.2256	-0.02761			-98.2256	0.040778			551	22.6
			-98.2226	0.136271			-98.2226	-0.06072			552	22.7
			-98.2195	0.133422			-98.2195	-0.01785			553	22.7
			-98.2165	-0.19777			-98.2165	0.115429			554	22.7
			-98.2134	-0.17915			-98.2134	-0.0022			555	22.7
			-98.2104	0.141187			-98.2104	0.024489			556	22.6
			-98.2073	-0.22314			-98.2073	0.244546			557	22.7
			-98.2043	-0.15111			-98.2043	0.16358			558	22.6
			-98.2012	-0.07688			-98.2012	0.292893			559	22.7
			-98.1982	0.156195			-98.1982	0.136733			560	22.7
			-98.1951	0.061734			-98.1951	0.181868			561	22.6
			-98.1921	-0.07291			-98.1921	-0.16688			562	22.7
			-98.189	-0.16153			-98.189	0.101841			563	22.7
			-98.186	0.002716			-98.186	0.088718			564	22.7
			-98.1829	-0.06827			-98.1829	-0.09738			565	22.6
			-98.1799	0.033486			-98.1799	-0.16192			566	22.7
			-98.1768	0.310348			-98.1768	-0.19276			567	22.6
			-98.1738	-0.1558			-98.1738	-0.21672			568	22.6
			-98.1707	-0.06868			-98.1707	-0.03168			569	22.6
			-98.1677	0.260541			-98.1677	-0.02884			570	22.6
			-98.1646	0.139794			-98.1646	0.050338			571	22.7
			-98.1616	0.06586			-98.1616	0.043816			572	22.7
			-98.1585	-0.30315			-98.1585	-0.0579			573	22.6
			-98.1555	0.091213			-98.1555	-0.13769			574	22.7
			-98.1524	-0.04051			-98.1524	0.015046			575	22.7
			-98.1494	-0.01235			-98.1494	0.063595			576	22.7
			-98.1463	0.043179			-98.1463	-0.09935			577	22.7
			-98.1433	-0.07248			-98.1433	-0.08079			578	22.6
			-98.1402	-0.04438			-98.1402	0.042082			579	22.7
			-98.1372	0.117815			-98.1372	-0.032			580	22.7
			-98.1341	0.072643			-98.1341	-0.03285			581	22.7
			-98.1311	0.091481			-98.1311	-0.14729			582	22.7
			-98.1281	-0.09082			-98.1281	0.211797			583	22.6
			-98.125	-0.12822			-98.125	-0.09732			584	22.6
			-98.1219	0.08789			-98.1219	0.094299			585	22.6
			-98.1189	-0.06386			-98.1189	0.108506			586	22.7
			-98.1159	-0.05124			-98.1159	-0.05073			587	22.7
			-98.1128	0.173688			-98.1128	-0.02096			588	22.6
			-98.1098	-0.12262			-98.1098	-0.13431			589	22.7
			-98.1067	-0.11563			-98.1067	0.170904			590	22.7
			-98.1037	-0.14498			-98.1037	-0.06092			591	22.7
			-98.1006	0.007067			-98.1006	-0.03051			592	22.7
			-98.0976	-0.1031			-98.0976	0.111823			593	22.7
			-98.0945	-0.13281			-98.0945	0.131953			594	22.6
			-98.0915	0.032389			-98.0915	-0.05566			595	22.7
			-98.0884	-0.02935			-98.0884	0.136591			596	22.6
			-98.0854	-0.09882			-98.0854	0.085123			597	22.7
			-98.0823	-0.18969			-98.0823	0.099977			598	22.7
			-98.0793	0.018214			-98.0793	0.02985			599	22.7
			-98.0762	-0.04786			-98.0762	-0.08759			600	22.7
			-98.0732	-0.23457			-98.0732	-0.09984			601	22.7
			-98.0701	-0.27363			-98.0701	0.153868			602	22.7
			-98.0671	-0.02972			-98.0671	0.161523			603	22.7
			-98.064	0.009197			-98.064	0.145164			604	22.7
			-98.061	0.289596			-98.061	-0.16326			605	22.7
			-98.0579	-0.14305			-98.0579	0.028755			606	22.7
			-98.0549	0.190919			-98.0549	0.156549			607	22.7
			-98.0518	0.149829			-98.0518	0.15624			608	22.7
			-98.0488	0.012834			-98.0488	0.070149			609	22.7
			-98.0457	0.056228			-98.0457	-0.10141			610	22.7
			-98.0427	-0.16618			-98.0427	-0.09154			611	22.7
			-98.0396	-0.14475			-98.0396	-0.19192			612	22.7
			-98.0366	0.017964			-98.0366	-0.0171			613	22.7
			-98.0335	-0.06956			-98.0335	0.229152			614	22.7
			-98.0305	-0.02747			-98.0305	0.088979			615	22.7
			-98.0274	0.018585			-98.0274	-0.16143			616	22.7
			-98.0244	0.079109			-98.0244	-0.31701			617	22.7
			-98.0213	0.018944			-98.0213	0.105802			618	22.7
			-98.0183	0.052272			-98.0183	0.107221			619	22.7
			-98.0152	0.078783			-98.0152	-0.10347			620	22.7
			-98.0122	-0.06496			-98.0122	0.21528			621	22.7
			-98.0091	-0.18955			-98.0091	0.063084			622	22.7
			-98.0061	0.166458			-98.0061	-0.00668			623	22.7
			-98.0031	-0.0131			-98.0031	0.014611			624	22.7
			-98	-0.17273			-98	-0.02291			625	22.7
			-97.9969	-0.04239			-97.9969	-0.06735			626	22.7
			-97.9939	-0.01719			-97.9939	0.133599			627	22.7
			-97.9909	-0.30658			-97.9909	0.029418			628	22.7
			-97.9878	-0.07342			-97.9878	0.080319			629	22.7
			-97.9848	0.143414			-97.9848	0.008146			630	22.7
			-97.9817	0.124235			-97.9817	0.087673			631	22.7
			-97.9787	-0.01073			-97.9787	0.121773			632	22.7
			-97.9756	-0.05053			-97.9756	0.130157			633	22.7
			-97.9726	0.057452			-97.9726	0.064263			634	22.7
			-97.9695	0.082636			-97.9695	-0.07533			635	22.7
			-97.9665	-0.17917			-97.9665	-0.04248			636	22.7
			-97.9634	0.137992			-97.9634	-0.18024			637	22.7
			-97.9604	-0.23438			-97.9604	0.043668			638	22.7
			-97.9573	-0.09162			-97.9573	-0.1283			639	22.7
			-97.9543	0.035306			-97.9543	0.044532			640	22.7
			-97.9512	-0.06943			-97.9512	-0.01458			641	22.7
			-97.9482	0.119585			-97.9482	0.104456			642	22.7
			-97.9451	-0.13674			-97.9451	0.119414			643	22.7
			-97.9421	0.10608			-97.9421	-0.19683			644	22.7
			-97.939	-0.13646			-97.939	-0.12509			645	22.7
			-97.936	0.064751			-97.936	-0.14621			646	22.7
			-97.9329	0.031784			-97.9329	-0.07279			647	22.7
			-97.9299	-0.21824			-97.9299	-0.03974			648	22.7
			-97.9268	-0.11654			-97.9268	-0.07456			649	22.7
			-97.9238	0.180749			-97.9238	0.05488			650	22.7
			-97.9207	0.075322			-97.9207	0.118666			651	22.7
			-97.9177	-0.16504			-97.9177	0.18315			652	22.7
			-97.9146	0.154224			-97.9146	0.17222			653	22.7
			-97.9116	0.024872			-97.9116	0.057118			654	22.7
			-97.9085	0.24725			-97.9085	-0.06081			655	22.7
			-97.9055	-0.06232			-97.9055	0.088253			656	22.7
			-97.9024	-0.05085			-97.9024	0.072446			657	22.7
			-97.8994	-0.01784			-97.8994	-0.06928			658	22.7
			-97.8963	-0.09336			-97.8963	-0.04211			659	22.7
			-97.8933	-0.17909			-97.8933	0.238652			660	22.7
			-97.8902	-0.12167			-97.8902	-0.19823			661	22.7
			-97.8872	-0.04754			-97.8872	-0.08801			662	22.5
			-97.8841	-0.12502			-97.8841	-0.19039			663	22
			-97.8811	0.189383			-97.8811	-0.05142			664	22.7
			-97.8781	0.0472			-97.8781	-0.30424
			-97.875	0.132822			-97.875	-0.16508
			-97.8719	-0.07116			-97.8719	-0.1356
			-97.8689	-0.17702			-97.8689	0.113541
			-97.8659	-0.00425			-97.8659	0.070155
			-97.8628	-0.10506			-97.8628	-0.0433
			-97.8598	0.025124			-97.8598	-0.03964
			-97.8567	0.181655			-97.8567	0.026387
			-97.8537	-0.01799			-97.8537	-0.14693
			-97.8506	0.078859			-97.8506	-0.16338
			-97.8476	-0.16818			-97.8476	-0.00305
			-97.8445	-0.05412			-97.8445	0.132637
			-97.8415	-0.07496			-97.8415	0.034558
			-97.8384	-0.06446			-97.8384	-0.02325
			-97.8354	-0.11276			-97.8354	-0.02659
			-97.8323	0.040876			-97.8323	0.050764
			-97.8293	0.061553			-97.8293	-0.15901
			-97.8262	0.154281			-97.8262	-0.06941
			-97.8232	-0.10208			-97.8232	0.081322
			-97.8201	-0.13545			-97.8201	0.297206
			-97.8171	-0.11244			-97.8171	0.258337
			-97.814	0.206481			-97.814	-0.06278
			-97.811	0.047442			-97.811	0.088268
			-97.8079	-0.05869			-97.8079	-0.08931
			-97.8049	-0.08458			-97.8049	0.017334
			-97.8018	-0.02808			-97.8018	0.29065
			-97.7988	-0.17193			-97.7988	0.137662
			-97.7957	0.047237			-97.7957	0.001958
			-97.7927	0.051066			-97.7927	0.28646
			-97.7896	0.128302			-97.7896	-0.08056
			-97.7866	0.058134			-97.7866	-0.09413
			-97.7835	-0.15784			-97.7835	-0.05294
			-97.7805	-0.02384			-97.7805	-0.21281
			-97.7774	0.19158			-97.7774	0.155446
			-97.7744	-0.05634			-97.7744	-0.04113
			-97.7713	0.122393			-97.7713	-0.08698
			-97.7683	-0.04062			-97.7683	-0.09497
			-97.7652	-0.09731			-97.7652	0.047194
			-97.7622	-0.08212			-97.7622	0.015765
			-97.7591	-0.01834			-97.7591	0.044348
			-97.7561	-0.15342			-97.7561	-0.09234
			-97.7531	0.099718			-97.7531	0.224487
			-97.75	-0.09961			-97.75	-0.10764
			-97.7469	0.097233			-97.7469	0.263913
			-97.7439	-0.06463			-97.7439	0.040898
			-97.7409	0.189698			-97.7409	-0.11209
			-97.7378	0.076837			-97.7378	-0.10133
			-97.7348	0.074887			-97.7348	0.097405
			-97.7317	0.007389			-97.7317	-0.22989
			-97.7287	-0.37304			-97.7287	-0.02396
			-97.7256	0.098944			-97.7256	-0.00959
			-97.7226	-0.09251			-97.7226	-0.00157
			-97.7195	0.25473			-97.7195	0.107359
			-97.7165	0.077243			-97.7165	-0.06692
			-97.7134	-0.08553			-97.7134	0.064764
			-97.7104	-0.10069			-97.7104	-0.12781
			-97.7073	-0.02893			-97.7073	-0.14248
			-97.7043	0.152028			-97.7043	-0.03528
			-97.7012	-0.08217			-97.7012	0.087665
			-97.6982	-0.13542			-97.6982	-0.04024
			-97.6951	-0.01214			-97.6951	0.06859
			-97.6921	-0.10418			-97.6921	0.11769
			-97.689	0.03976			-97.689	-0.22645
			-97.686	0.026764			-97.686	0.023555
			-97.6829	-0.00023			-97.6829	-0.09219
			-97.6799	0.013025			-97.6799	-0.14867
			-97.6768	0.100182			-97.6768	-0.10257
			-97.6738	0.00607			-97.6738	-0.0635
			-97.6707	0.109779			-97.6707	-0.08476
			-97.6677	0.24311			-97.6677	-0.26401
			-97.6646	0.088514			-97.6646	0.057676
			-97.6616	-0.01581			-97.6616	-0.2169
			-97.6585	0.091797			-97.6585	-0.05701
			-97.6555	-0.15869			-97.6555	-0.08356
			-97.6524	0.066227			-97.6524	0.113641
			-97.6494	-0.06852			-97.6494	-0.00348
			-97.6463	0.05622			-97.6463	-0.00981
			-97.6433	0.143226			-97.6433	0.294092
			-97.6402	-0.08242			-97.6402	-0.00478
			-97.6372	0.031786			-97.6372	-0.09744
			-97.6341	0.083073			-97.6341	-0.08887
			-97.6311	0.086697			-97.6311	0.166085
			-97.6281	-0.0672			-97.6281	0.010663
			-97.625	0.044518			-97.625	-0.12571
			-97.6219	0.033825			-97.6219	-0.1732
			-97.6189	-0.0748			-97.6189	0.083076
			-97.6159	-0.09928			-97.6159	0.062687
			-97.6128	-0.08414			-97.6128	0.181102
			-97.6098	-0.12146			-97.6098	0.203447
			-97.6067	-0.10328			-97.6067	0.06363
			-97.6037	-0.05978			-97.6037	-0.02181
			-97.6006	0.073071			-97.6006	-0.15439
			-97.5976	0.016361			-97.5976	0.098483
			-97.5945	-0.01664			-97.5945	0.159339
			-97.5915	-0.06014			-97.5915	-0.04286
			-97.5884	-0.05099			-97.5884	0.055256
			-97.5854	-0.09549			-97.5854	-0.03548
			-97.5823	0.128023			-97.5823	0.256275
			-97.5793	-0.06356			-97.5793	-0.10368
			-97.5762	0.013261			-97.5762	-0.04053
			-97.5732	0.034885			-97.5732	0.187588
			-97.5701	0.279665			-97.5701	0.109703
			-97.5671	0.085968			-97.5671	0.278194
			-97.564	-0.17014			-97.564	-0.2316
			-97.561	0.080101			-97.561	0.125319
			-97.5579	0.096846			-97.5579	-0.01195
			-97.5549	-0.0457			-97.5549	-0.14148
			-97.5518	-0.2027			-97.5518	0.127226
			-97.5488	-0.02497			-97.5488	0.040644
			-97.5457	-0.13487			-97.5457	-0.11108
			-97.5427	0.112833			-97.5427	-0.02046
			-97.5396	-0.00423			-97.5396	-0.00599
			-97.5366	0.014695			-97.5366	-0.17799
			-97.5335	0.04948			-97.5335	0.010169
			-97.5305	-0.03129			-97.5305	0.10695
			-97.5274	-0.08604			-97.5274	0.195761
			-97.5244	0.073586			-97.5244	0.143098
			-97.5213	0.202919			-97.5213	-0.03965
			-97.5183	-0.03505			-97.5183	0.024379
			-97.5152	0.222057			-97.5152	-0.15077
			-97.5122	0.03271			-97.5122	-0.1433
			-97.5091	-0.0914			-97.5091	-0.0373
			-97.5061	0.002061			-97.5061	-0.06541
			-97.5031	0.057977			-97.5031	0.015823
			-97.5	-0.05889			-97.5	0.129402
			-97.4969	-0.09575			-97.4969	0.092398
			-97.4939	0.043651			-97.4939	0.074966
			-97.4909	0.031792			-97.4909	0.064441
			-97.4878	0.008493			-97.4878	0.055769
			-97.4848	0.101174			-97.4848	-0.14992
			-97.4817	0.082073			-97.4817	0.204508
			-97.4787	-0.01062			-97.4787	0.111494
			-97.4756	-0.15786			-97.4756	0.051254
			-97.4726	-0.02469			-97.4726	-0.18461
			-97.4695	-0.01917			-97.4695	0.138148
			-97.4665	-0.11618			-97.4665	-0.12874
			-97.4634	-0.09379			-97.4634	0.25814
			-97.4604	-0.12097			-97.4604	0.170881
			-97.4573	0.042097			-97.4573	-0.20207
			-97.4543	0.045637			-97.4543	-0.05718
			-97.4512	0.012899			-97.4512	0.021364
			-97.4482	0.002162			-97.4482	-0.17284
			-97.4451	-0.0363			-97.4451	-0.00996
			-97.4421	-0.19697			-97.4421	-0.03207
			-97.439	0.085438			-97.439	-0.13389
			-97.436	-0.04085			-97.436	-0.03711
			-97.4329	0.016644			-97.4329	-0.06765
			-97.4299	-0.10604			-97.4299	-0.18201
			-97.4268	0.062883			-97.4268	0.105484
			-97.4238	0.021141			-97.4238	-0.15873
			-97.4207	0.189074			-97.4207	0.050758
			-97.4177	0.075778			-97.4177	0.063592
			-97.4146	-0.0557			-97.4146	-0.10585
			-97.4116	-0.00041			-97.4116	0.117831
			-97.4085	-0.25345			-97.4085	-0.02695
			-97.4055	0.14147			-97.4055	-0.04374
			-97.4024	-0.06733			-97.4024	0.083562
			-97.3994	0.076272			-97.3994	-0.05563
			-97.3963	-0.02131			-97.3963	-0.07373
			-97.3933	-0.04684			-97.3933	0.112492
			-97.3902	0.154856			-97.3902	-0.17859
			-97.3872	-0.10985			-97.3872	-0.0487
			-97.3841	0.088642			-97.3841	0.107298
			-97.3811	-0.14697			-97.3811	0.124798
			-97.3781	-0.16067			-97.3781	-0.00228
			-97.375	-0.03152			-97.375	0.016671
			-97.3719	-0.00661			-97.3719	0.055233
			-97.3689	-0.04741			-97.3689	-0.01552
			-97.3659	0.029761			-97.3659	0.153291
			-97.3628	-0.22705			-97.3628	0.008418
			-97.3598	-0.05848			-97.3598	-0.06054
			-97.3567	-0.00392			-97.3567	-0.16258
			-97.3537	-0.09448			-97.3537	0.116008
			-97.3506	0.177739			-97.3506	0.079048
			-97.3476	0.002503			-97.3476	0.141849
			-97.3445	-0.04808			-97.3445	0.247269
			-97.3415	0.042238			-97.3415	-0.05898
			-97.3384	-0.05439			-97.3384	-0.0004
			-97.3354	-0.0535			-97.3354	-0.00531
			-97.3323	0.292862			-97.3323	0.09378
			-97.3293	-0.01092			-97.3293	-0.15318
			-97.3262	0.178073			-97.3262	-0.12006
			-97.3232	0.073086			-97.3232	-0.03439
			-97.3201	-0.00076			-97.3201	0.03353
			-97.3171	-0.10279			-97.3171	0.126103
			-97.314	-0.18799			-97.314	-0.04221
			-97.311	0.067766			-97.311	0.157211
			-97.3079	-0.05248			-97.3079	-0.04903
			-97.3049	-0.13104			-97.3049	0.062594
			-97.3018	0.067079			-97.3018	0.216401
			-97.2988	0.025942			-97.2988	0.128801
			-97.2957	0.010793			-97.2957	-0.10791
			-97.2927	-0.13578			-97.2927	-0.06496
			-97.2896	-0.02587			-97.2896	-0.15048
			-97.2866	-0.09825			-97.2866	0.175471
			-97.2835	0.175425			-97.2835	-0.05155
			-97.2805	0.037212			-97.2805	0.021347
			-97.2774	0.042519			-97.2774	-0.01059
			-97.2744	0.042364			-97.2744	0.030607
			-97.2713	0.044838			-97.2713	0.10929
			-97.2683	-0.05706			-97.2683	0.107325
			-97.2652	0.023689			-97.2652	0.06725
			-97.2622	-0.0652			-97.2622	0.013489
			-97.2591	-0.34696			-97.2591	0.092972
			-97.2561	0.067153			-97.2561	0.020018
			-97.2531	-0.07539			-97.2531	-0.00862
			-97.25	0.091386			-97.25	0.24691
			-97.2469	-0.06536			-97.2469	-0.0109
			-97.2439	0.067545			-97.2439	0.05282
			-97.2409	0.050921			-97.2409	-0.2358
			-97.2378	-0.23206			-97.2378	-0.00822
			-97.2348	0.196891			-97.2348	0.244666
			-97.2317	-0.13976			-97.2317	0.198898
			-97.2287	-0.15675			-97.2287	0.009741
			-97.2256	0.204588			-97.2256	0.071924
			-97.2226	-0.07911			-97.2226	-0.01961
			-97.2195	0.072026			-97.2195	-0.19727
			-97.2165	0.093748			-97.2165	0.135672
			-97.2134	0.063815			-97.2134	0.161429
			-97.2104	0.02564			-97.2104	0.051834
			-97.2073	0.124027			-97.2073	-0.07082
			-97.2043	0.032087			-97.2043	-0.13491
			-97.2012	-0.03007			-97.2012	-0.10302
			-97.1982	-0.20433			-97.1982	-0.04334
			-97.1951	0.082872			-97.1951	-0.24679
			-97.1921	0.073823			-97.1921	0.048849
			-97.189	-0.05929			-97.189	-0.06347
			-97.186	-0.02975			-97.186	0.094234
			-97.1829	-0.03483			-97.1829	0.108808
			-97.1799	-0.00954			-97.1799	0.135497
			-97.1768	-0.10981			-97.1768	0.024462
			-97.1738	0.08939			-97.1738	-0.15237
			-97.1707	0.131522			-97.1707	-0.10939
			-97.1677	0.142453			-97.1677	0.0256
			-97.1646	-0.07094			-97.1646	0.038562
			-97.1616	0.123934			-97.1616	0.065811
			-97.1585	0.080865			-97.1585	0.025568
			-97.1555	-0.07576			-97.1555	-0.2544
			-97.1524	-0.00693			-97.1524	0.211703
			-97.1494	0.013328			-97.1494	-0.01613
			-97.1463	0.021669			-97.1463	-0.1309
			-97.1433	0.021874			-97.1433	0.065391
			-97.1402	-0.04543			-97.1402	-0.04775
			-97.1372	-0.04776			-97.1372	0.057163
			-97.1341	-0.05349			-97.1341	0.052386
			-97.1311	-0.02807			-97.1311	0.118859
			-97.1281	-0.0074			-97.1281	-0.13503
			-97.125	-0.24943			-97.125	0.038264
			-97.1219	-0.25272			-97.1219	-0.11081
			-97.1189	0.114812			-97.1189	-0.09862
			-97.1159	-0.05505			-97.1159	0.100592
			-97.1128	-0.03098			-97.1128	0.02151
			-97.1098	-0.06345			-97.1098	-0.15587
			-97.1067	0.060982			-97.1067	-0.18248
			-97.1037	0.099161			-97.1037	0.03358
			-97.1006	0.203009			-97.1006	-0.00282
			-97.0976	0.204703			-97.0976	-0.2229
			-97.0945	0.071829			-97.0945	0.097986
			-97.0915	-0.04113			-97.0915	-0.13237
			-97.0884	-0.10981			-97.0884	0.065239
			-97.0854	-0.00182			-97.0854	-0.04027
			-97.0823	0.006946			-97.0823	-0.06742
			-97.0793	-0.01416			-97.0793	0.064466
			-97.0762	-0.00192			-97.0762	-0.16547
			-97.0732	-0.06341			-97.0732	0.183081
			-97.0701	-0.06673			-97.0701	-0.02655
			-97.0671	0.020166			-97.0671	0.051214
			-97.064	0.286559			-97.064	0.044481
			-97.061	-0.15069			-97.061	-0.206
			-97.0579	0.047621			-97.0579	-0.22945
			-97.0549	-0.28257			-97.0549	0.145691
			-97.0518	0.12346			-97.0518	-0.0696
			-97.0488	0.077412			-97.0488	-0.0292
			-97.0457	-0.08663			-97.0457	-0.21339
			-97.0427	-0.07603			-97.0427	0.185574
			-97.0396	0.022533			-97.0396	0.003309
			-97.0366	-0.05012			-97.0366	-0.05535
			-97.0335	0.236959			-97.0335	0.185079
			-97.0305	0.042695			-97.0305	-0.17006
			-97.0274	-0.01307			-97.0274	-0.22159
			-97.0244	-0.03889			-97.0244	0.121224
			-97.0213	-0.27054			-97.0213	-0.04549
			-97.0183	0.019692			-97.0183	-0.22577
			-97.0152	-0.10099			-97.0152	-0.13072
			-97.0122	0.069562			-97.0122	0.032667
			-97.0091	0.1593			-97.0091	-0.10979
			-97.0061	0.004891			-97.0061	-0.03
			-97.0031	-0.19939			-97.0031	-0.07894
			-97	0.033595			-97	0.05524
			-96.9969	-0.23723			-96.9969	0.00392
			-96.9939	0.226819			-96.9939	-0.08651
			-96.9909	-0.06452			-96.9909	0.178398
			-96.9878	0.104704			-96.9878	0.007282
			-96.9848	0.112602			-96.9848	0.117918
			-96.9817	0.039656			-96.9817	0.028049
			-96.9787	0.304733			-96.9787	0.055382
			-96.9756	-0.18719			-96.9756	0.024298
			-96.9726	-0.08022			-96.9726	0.032068
			-96.9695	0.011272			-96.9695	0.191835
			-96.9665	-0.09271			-96.9665	-0.08365
			-96.9634	0.12471			-96.9634	-0.23177
			-96.9604	0.002921			-96.9604	-0.11452
			-96.9573	-0.12184			-96.9573	-0.1533
			-96.9543	0.009996			-96.9543	0.140195
			-96.9512	0.059338			-96.9512	0.078428
			-96.9482	-0.14665			-96.9482	-0.01843
			-96.9451	0.096864			-96.9451	-0.08085
			-96.9421	-0.0771			-96.9421	-0.11927
			-96.939	-0.01592			-96.939	-0.1182
			-96.936	0.113491			-96.936	-0.12753
			-96.9329	-0.15779			-96.9329	0.022985
			-96.9299	-0.00438			-96.9299	0.225656
			-96.9268	0.021143			-96.9268	-0.02294
			-96.9238	-0.23267			-96.9238	-0.08086
			-96.9207	-0.0358			-96.9207	-0.06019
			-96.9177	0.108461			-96.9177	0.140306
			-96.9146	0.169566			-96.9146	-0.18905
			-96.9116	0.01978			-96.9116	0.136309
			-96.9085	0.041568			-96.9085	0.075395
			-96.9055	0.004198			-96.9055	-0.035
			-96.9024	-0.16213			-96.9024	-0.18362
			-96.8994	-0.0377			-96.8994	0.011836
			-96.8963	0.034568			-96.8963	-0.31658
			-96.8933	-0.12753			-96.8933	-0.02682
			-96.8902	-0.04837			-96.8902	0.095994
			-96.8872	-0.14146			-96.8872	-0.06939
			-96.8841	0.027829			-96.8841	0.038519
			-96.8811	0.02254			-96.8811	-0.01425
			-96.8781	0.041195			-96.8781	0.122843
			-96.875	0.060786			-96.875	0.002581
			-96.8719	0.045052			-96.8719	0.112635
			-96.8689	0.07536			-96.8689	0.036291
			-96.8659	0.093255			-96.8659	0.106038
			-96.8628	0.102327			-96.8628	-0.1232
			-96.8598	-0.0343			-96.8598	0.064048
			-96.8567	-0.12297			-96.8567	0.002923
			-96.8537	-0.1202			-96.8537	-0.08857
			-96.8506	0.183675			-96.8506	-0.06314
			-96.8476	0.040626			-96.8476	0.044425
			-96.8445	-0.11254			-96.8445	0.15977
			-96.8415	-0.07912			-96.8415	0.168209
			-96.8384	0.165214			-96.8384	-0.30017
			-96.8354	-0.13784			-96.8354	-0.08604
			-96.8323	-0.25046			-96.8323	0.026809
			-96.8293	-0.03062			-96.8293	0.255919
			-96.8262	-0.16397			-96.8262	-0.00881
			-96.8232	0.072887			-96.8232	-0.04372
			-96.8201	-0.06209			-96.8201	0.029324
			-96.8171	-0.05661			-96.8171	0.205195
			-96.814	0.105871			-96.814	0.265403
			-96.811	-0.13641			-96.811	-0.30264
			-96.8079	0.036295			-96.8079	-0.09478
			-96.8049	0.045485			-96.8049	0.060652
			-96.8018	0.021571			-96.8018	-0.11466
			-96.7988	-0.13781			-96.7988	0.087725
			-96.7957	-0.06294			-96.7957	-0.08421
			-96.7927	0.023391			-96.7927	0.066922
			-96.7896	-0.06467			-96.7896	-0.00872
			-96.7866	-0.07345			-96.7866	0.168744
			-96.7835	0.019676			-96.7835	0.090855
			-96.7805	-0.06032			-96.7805	0.146959
			-96.7774	-0.04748			-96.7774	0.160512
			-96.7744	-0.26512			-96.7744	0.058328
			-96.7713	0.021666			-96.7713	0.06106
			-96.7683	-0.06415			-96.7683	-0.06334
			-96.7652	-0.0112			-96.7652	-0.13666
			-96.7622	-0.10042			-96.7622	0.066213
			-96.7591	0.023422			-96.7591	0.030464
			-96.7561	-0.03382			-96.7561	-0.26326
			-96.7531	-0.03335			-96.7531	-0.17737
			-96.75	-0.01574			-96.75	0.029869
			-96.7469	0.053881			-96.7469	-0.12761
			-96.7439	-0.0765			-96.7439	0.004781
			-96.7409	-0.02451			-96.7409	0.100944
			-96.7378	-0.09186			-96.7378	-0.13869
			-96.7348	-0.04506			-96.7348	-0.116
			-96.7317	-0.02468			-96.7317	0.02521
			-96.7287	-0.16468			-96.7287	0.152816
			-96.7256	-0.14713			-96.7256	0.095175
			-96.7226	0.005372			-96.7226	-0.16482
			-96.7195	0.031146			-96.7195	-0.20192
			-96.7165	-0.11664			-96.7165	0.055144
			-96.7134	-0.04152			-96.7134	-0.18005
			-96.7104	-0.01823			-96.7104	-0.04252
			-96.7073	0.040947			-96.7073	-0.04485
			-96.7043	0.244941			-96.7043	0.218936
			-96.7012	0.058834			-96.7012	-0.07629
			-96.6982	0.026356			-96.6982	0.181511
			-96.6951	0.174743			-96.6951	0.060612
			-96.6921	-0.04223			-96.6921	-0.056
			-96.689	0.080822			-96.689	-0.11389
			-96.686	-0.09405			-96.686	-0.15813
			-96.6829	-0.04295			-96.6829	0.300902
			-96.6799	-0.04307			-96.6799	-0.01657
			-96.6768	-0.06378			-96.6768	0.064619
			-96.6738	-0.11087			-96.6738	0.158013
			-96.6707	-0.00794			-96.6707	0.014685
			-96.6677	0.056595			-96.6677	0.284638
			-96.6646	-0.21519			-96.6646	-0.03861
			-96.6616	0.144737			-96.6616	-0.1457
			-96.6585	-0.0156			-96.6585	-0.01414
			-96.6555	-0.23006			-96.6555	-0.04028
			-96.6524	-0.09673			-96.6524	-0.15621
			-96.6494	-0.00546			-96.6494	0.092292
			-96.6463	-0.0768			-96.6463	-0.21472
			-96.6433	0.021732			-96.6433	-0.14253
			-96.6402	-0.06793			-96.6402	-0.01818
			-96.6372	-0.09272			-96.6372	0.050235
			-96.6341	-0.01306			-96.6341	-0.37951
			-96.6311	0.10718			-96.6311	-0.03877
			-96.6281	0.239766			-96.6281	-0.0909
			-96.625	-0.12341			-96.625	0.069473
			-96.6219	0.162232			-96.6219	0.017231
			-96.6189	-0.24358			-96.6189	0.112084
			-96.6159	0.034127			-96.6159	0.03988
			-96.6128	0.153966			-96.6128	-0.18837
			-96.6098	-0.03107			-96.6098	-0.13552
			-96.6067	0.02682			-96.6067	0.023793
			-96.6037	0.21567			-96.6037	-0.10783
			-96.6006	0.116503			-96.6006	0.017176
			-96.5976	0.090753			-96.5976	0.055067
			-96.5945	-0.0569			-96.5945	0.125576
			-96.5915	0.049583			-96.5915	0.289144
			-96.5884	0.030619			-96.5884	-0.01348
			-96.5854	-0.1857			-96.5854	-0.02961
			-96.5823	0.002273			-96.5823	0.048455
			-96.5793	-0.17231			-96.5793	0.061169
			-96.5762	-0.00228			-96.5762	-0.09665
			-96.5732	-0.03205			-96.5732	0.128335
			-96.5701	0.097735			-96.5701	-0.00775
			-96.5671	-0.15199			-96.5671	0.407055
			-96.564	0.175528			-96.564	-0.10601
			-96.561	0.114248			-96.561	-0.03539
			-96.5579	-0.07666			-96.5579	0.06174
			-96.5549	-0.0231			-96.5549	0.414167
			-96.5518	-0.24327			-96.5518	0.156432
			-96.5488	0.077593			-96.5488	0.105289
			-96.5457	0.07977			-96.5457	0.022842
			-96.5427	-0.17			-96.5427	0.058109
			-96.5396	-0.24362			-96.5396	0.102372
			-96.5366	0.113334			-96.5366	-0.12547
			-96.5335	0.148518			-96.5335	-0.10394
			-96.5305	0.098823			-96.5305	-0.14938
			-96.5274	0.119407			-96.5274	-0.04964
			-96.5244	0.125088			-96.5244	-0.33152
			-96.5213	-0.30502			-96.5213	0.059212
			-96.5183	-0.11675			-96.5183	-0.06294
			-96.5152	-0.16315			-96.5152	0.054355
			-96.5122	-0.137			-96.5122	-0.14532
			-96.5091	0.065853			-96.5091	0.166453
			-96.5061	0.009738			-96.5061	-0.13422
			-96.5031	-0.14847			-96.5031	-0.21321
			-96.5	-0.06788			-96.5	-0.16794
			-96.4969	-0.14647			-96.4969	-0.09966
			-96.4939	-0.18303			-96.4939	-0.04806
			-96.4909	0.266564			-96.4909	-0.00399
			-96.4878	0.00695			-96.4878	-0.22681
			-96.4848	-0.04608			-96.4848	-0.05619
			-96.4817	0.119045			-96.4817	0.15321
			-96.4787	0.154244			-96.4787	-0.38793
			-96.4756	0.035844			-96.4756	0.073384
			-96.4726	-0.01058			-96.4726	0.224566
			-96.4695	0.136232			-96.4695	0.176471
			-96.4665	0.275175			-96.4665	0.05381
			-96.4634	0.372321			-96.4634	0.007732
			-96.4604	0.139577			-96.4604	-0.14058
			-96.4573	-0.11347			-96.4573	0.097527
			-96.4543	0.022747			-96.4543	0.167738
			-96.4512	0.084431			-96.4512	-0.06018
			-96.4482	-0.13647			-96.4482	0.136859
			-96.4451	-0.23841			-96.4451	0.022098
			-96.4421	-0.19601			-96.4421	0.037004
			-96.439	0.133313			-96.439	-0.20409
			-96.436	-0.10504			-96.436	-0.04372
			-96.4329	0.137984			-96.4329	-0.12282
			-96.4299	0.093976			-96.4299	-0.07811
			-96.4268	-0.20012			-96.4268	0.139233
			-96.4238	0.09042			-96.4238	0.14291
			-96.4207	0.126162			-96.4207	0.116264
			-96.4177	-0.09679			-96.4177	0.058198
			-96.4146	-0.00214			-96.4146	0.21289
			-96.4116	0.093821			-96.4116	-0.14314
			-96.4085	0.002707			-96.4085	0.052189
			-96.4055	0.075338			-96.4055	0.27274
			-96.4024	-0.1207			-96.4024	-0.08582
			-96.3994	-0.0955			-96.3994	0.066092
			-96.3963	0.238057			-96.3963	0.052543
			-96.3933	0.112011			-96.3933	-0.25744
			-96.3902	0.05705			-96.3902	-0.03504
			-96.3872	-0.03324			-96.3872	0.175499
			-96.3841	-0.10267			-96.3841	0.058051
			-96.3811	-0.11359			-96.3811	-0.04561
			-96.3781	-0.07157			-96.3781	-0.15056
			-96.375	0.045321			-96.375	0.076552
			-96.3719	-0.24234			-96.3719	0.00987
			-96.3689	0.014645			-96.3689	0.256023
			-96.3659	-0.12356			-96.3659	-0.04153
			-96.3628	-0.23373			-96.3628	-0.12302
			-96.3598	-0.05788			-96.3598	0.031369
			-96.3567	0.064848			-96.3567	0.212517
			-96.3537	0.063574			-96.3537	0.108429
			-96.3506	-0.04401			-96.3506	-0.0112
			-96.3476	0.244904			-96.3476	-0.08215
			-96.3445	0.067959			-96.3445	0.042883
			-96.3415	-0.15782			-96.3415	0.406472
			-96.3384	0.032934			-96.3384	0.18374
			-96.3354	-0.06983			-96.3354	0.107177
			-96.3323	-0.35667			-96.3323	0.136068
			-96.3293	0.249262			-96.3293	0.17362
			-96.3262	0.090122			-96.3262	0.18832
			-96.3232	0.079485			-96.3232	-0.18108
			-96.3201	-0.28605			-96.3201	0.236879
			-96.3171	-0.12642			-96.3171	-0.06814
			-96.314	0.119134			-96.314	-0.13235
			-96.311	0.039414			-96.311	-0.05857
			-96.3079	-0.25118			-96.3079	0.164625
			-96.3049	-0.0064			-96.3049	0.187515
			-96.3018	-0.01146			-96.3018	-0.0607
			-96.2988	0.081384			-96.2988	-0.0992
			-96.2957	-0.04476			-96.2957	-0.1715
			-96.2927	-0.01042			-96.2927	0.009245
			-96.2896	0.131806			-96.2896	-0.10878
			-96.2866	0.142469			-96.2866	-0.02397
			-96.2835	0.050806			-96.2835	-0.09576
			-96.2805	-0.00419			-96.2805	0.04845
			-96.2774	-0.08417			-96.2774	-0.08984
			-96.2744	-0.10955			-96.2744	0.027014
			-96.2713	-0.10906			-96.2713	0.014446
			-96.2683	0.06971			-96.2683	-0.1096
			-96.2652	0.108946			-96.2652	-0.02557
			-96.2622	-0.02708			-96.2622	-0.03626
			-96.2591	-0.09404			-96.2591	0.110212
			-96.2561	0.007263			-96.2561	0.002028
			-96.2531	-0.10998			-96.2531	0.021717
			-96.25	-0.20782			-96.25	-0.12681
			-96.2469	-0.10013			-96.2469	0.136822
			-96.2439	-0.0312			-96.2439	0.061807
			-96.2409	-0.19256			-96.2409	0.083095
			-96.2378	0.013451			-96.2378	-0.05714
			-96.2348	0.002769			-96.2348	-0.00064
			-96.2317	0.024567			-96.2317	-0.00161
			-96.2287	0.058562			-96.2287	-0.02326
			-96.2256	0.060093			-96.2256	0.088322
			-96.2226	-0.17618			-96.2226	-0.06899
			-96.2195	0.052273			-96.2195	-0.26584
			-96.2165	-0.23507			-96.2165	0.055635
			-96.2134	0.122132			-96.2134	0.015991
			-96.2104	-0.15426			-96.2104	0.134516
			-96.2073	-0.34114			-96.2073	-0.03355
			-96.2043	0.127913			-96.2043	-0.09264
			-96.2012	0.133342			-96.2012	-0.04195
			-96.1982	0.25268			-96.1982	0.035661
			-96.1951	0.007581			-96.1951	-0.34098
			-96.1921	-0.00281			-96.1921	-0.03577
			-96.189	0.021122			-96.189	0.186129
			-96.186	-0.37698			-96.186	0.031025
			-96.1829	0.068383			-96.1829	-0.01549
			-96.1799	-0.21471			-96.1799	-0.00895
			-96.1768	-0.06651			-96.1768	0.093109
			-96.1738	-0.0919			-96.1738	0.119706
			-96.1707	-0.03535			-96.1707	-0.05519
			-96.1677	0.046523			-96.1677	-0.27378
			-96.1646	-0.02235			-96.1646	-0.01378
			-96.1616	-0.00965			-96.1616	-0.10734
			-96.1585	-0.02746			-96.1585	0.009957
			-96.1555	-0.17982			-96.1555	0.323145
			-96.1524	-0.00174			-96.1524	-0.1396
			-96.1494	0.117791			-96.1494	-0.04713
			-96.1463	-0.22871			-96.1463	0.076119
			-96.1433	0.121733			-96.1433	0.205227
			-96.1402	0.017417			-96.1402	-0.20374
			-96.1372	-0.24133			-96.1372	0.057201
			-96.1341	-0.05013			-96.1341	-0.16294
			-96.1311	-0.10312			-96.1311	-0.23786
			-96.1281	0.18105			-96.1281	0.146343
			-96.125	0.11538			-96.125	0.058903
			-96.1219	0.138542			-96.1219	-0.0222
			-96.1189	0.13595			-96.1189	-0.04532
			-96.1159	-0.01084			-96.1159	-0.21615
			-96.1128	0.000812			-96.1128	-0.09685
			-96.1098	0.009252			-96.1098	0.200572
			-96.1067	0.155733			-96.1067	-0.23169
			-96.1037	-0.03649			-96.1037	-0.0943
			-96.1006	-0.09279			-96.1006	0.056962
			-96.0976	0.04856			-96.0976	0.22975
			-96.0945	-0.24567			-96.0945	-0.0245
			-96.0915	0.033724			-96.0915	0.114092
			-96.0884	-0.22776			-96.0884	-0.05369
			-96.0854	-0.11664			-96.0854	-0.02568
			-96.0823	-0.02284			-96.0823	0.047666
			-96.0793	0.277072			-96.0793	-0.05409
			-96.0762	0.071079			-96.0762	-0.02626
			-96.0732	0.132373			-96.0732	0.192843
			-96.0701	-0.07594			-96.0701	0.111797
			-96.0671	-0.05761			-96.0671	0.001411
			-96.064	-0.09726			-96.064	-0.11646
			-96.061	0.058537			-96.061	0.103254
			-96.0579	-0.1938			-96.0579	0.126564
			-96.0549	-0.21142			-96.0549	0.089033
			-96.0518	-0.00848			-96.0518	0.13982
			-96.0488	0.135848			-96.0488	0.048995
			-96.0457	-0.12671			-96.0457	-0.08774
			-96.0427	-0.04054			-96.0427	0.299877
			-96.0396	-0.04333			-96.0396	0.174611
			-96.0366	0.211911			-96.0366	0.156291
			-96.0335	-0.13115			-96.0335	0.134792
			-96.0305	0.06536			-96.0305	0.274805
			-96.0274	-0.06579			-96.0274	0.031537
			-96.0244	-0.00169			-96.0244	-0.04835
			-96.0213	-0.0906			-96.0213	-0.02004
			-96.0183	-0.09583			-96.0183	0.274469
			-96.0152	0.022606			-96.0152	0.019152
			-96.0122	0.081145			-96.0122	-0.10946
			-96.0091	-0.12451			-96.0091	0.03561
			-96.0061	-0.04567			-96.0061	-0.07853
			-96.0031	0.078316			-96.0031	0.220878
			-96	-0.02007			-96	-0.17361
			-95.9969	0.168681			-95.9969	0.073103
			-95.9939	-0.05763			-95.9939	0.049475
			-95.9909	-0.08101			-95.9909	0.029563
			-95.9878	-0.13248			-95.9878	-0.0068
			-95.9848	-0.00762			-95.9848	-0.01588
			-95.9817	0.135923			-95.9817	0.083838
			-95.9787	0.168556			-95.9787	0.12417
			-95.9756	0.159511			-95.9756	-0.21139
			-95.9726	0.122606			-95.9726	-0.13662
			-95.9695	-0.03996			-95.9695	0.088112
			-95.9665	-0.02981			-95.9665	-0.05592
			-95.9634	-0.18052			-95.9634	-0.00756
			-95.9604	-0.02493			-95.9604	0.228628
			-95.9573	0.037037			-95.9573	-0.06447
			-95.9543	0.030553			-95.9543	0.181296
			-95.9512	0.234531			-95.9512	-0.30032
			-95.9482	0.055368			-95.9482	-0.02583
			-95.9451	0.213196			-95.9451	0.040518
			-95.9421	0.042851			-95.9421	-0.01734
			-95.939	0.076986			-95.939	0.082943
			-95.936	-0.09565			-95.936	-0.13143
			-95.9329	-0.10476			-95.9329	-0.0102
			-95.9299	-0.13273			-95.9299	-0.2479
			-95.9268	0.051562			-95.9268	-0.04948
			-95.9238	0.347705			-95.9238	0.057584
			-95.9207	0.173959			-95.9207	0.000573
			-95.9177	-0.00359			-95.9177	-0.0406
			-95.9146	-0.14321			-95.9146	-0.11481
			-95.9116	0.035509			-95.9116	-0.13933
			-95.9085	0.155604			-95.9085	-0.02472
			-95.9055	0.109208			-95.9055	-0.03299
			-95.9024	-0.06974			-95.9024	0.017699
			-95.8994	-0.13143			-95.8994	0.212823
			-95.8963	0.151874			-95.8963	0.206405
			-95.8933	-0.01587			-95.8933	0.073785
			-95.8902	0.021378			-95.8902	0.02685
			-95.8872	0.011582			-95.8872	0.176803
			-95.8841	-0.25016			-95.8841	-0.01597
			-95.8811	-0.16843			-95.8811	0.050023
			-95.8781	0.047807			-95.8781	-0.20554
			-95.875	0.194666			-95.875	-0.24875
			-95.8719	-0.03176			-95.8719	0.095498
			-95.8689	-0.09474			-95.8689	0.096039
			-95.8659	-0.29457			-95.8659	-0.02166
			-95.8628	-0.24195			-95.8628	0.12668
			-95.8598	0.101405			-95.8598	0.095407
			-95.8567	-0.28462			-95.8567	-0.12695
			-95.8537	-0.11965			-95.8537	0.296654
			-95.8506	0.034966			-95.8506	-0.14434
			-95.8476	-0.05488			-95.8476	0.004001
			-95.8445	0.004216			-95.8445	0.240838
			-95.8415	-0.0523			-95.8415	-0.06035
			-95.8384	0.065083			-95.8384	-0.25922
			-95.8354	0.088418			-95.8354	0.186177
			-95.8323	-0.0443			-95.8323	-0.15604
			-95.8293	0.032479			-95.8293	-0.09176
			-95.8262	0.174184			-95.8262	-0.03212
			-95.8232	-0.28375			-95.8232	0.086982
			-95.8201	0.004402			-95.8201	-0.01715
			-95.8171	-0.03041			-95.8171	-0.38426
			-95.814	0.242886			-95.814	0.121903
			-95.811	0.171262			-95.811	0.11159
			-95.8079	0.296663			-95.8079	-0.13293
			-95.8049	0.088711			-95.8049	0.12748
			-95.8018	0.100397			-95.8018	-0.13645
			-95.7988	-0.12826			-95.7988	-0.08127
			-95.7957	-0.16395			-95.7957	0.124409
			-95.7927	-0.08339			-95.7927	0.051138
			-95.7896	0.015415			-95.7896	-0.07587
			-95.7866	-0.21646			-95.7866	0.044795
			-95.7835	-0.15819			-95.7835	-0.17188
			-95.7805	0.058517			-95.7805	0.262488
			-95.7774	-0.11486			-95.7774	-0.04954
			-95.7744	0.026798			-95.7744	0.149261
			-95.7713	-0.14807			-95.7713	-0.12279
			-95.7683	-0.03394			-95.7683	0.16582
			-95.7652	-0.29794			-95.7652	0.092287
			-95.7622	0.188098			-95.7622	-0.03848
			-95.7591	0.177581			-95.7591	-0.02803
			-95.7561	-0.09579			-95.7561	-0.12432
			-95.7531	0.088355			-95.7531	0.007918
			-95.75	0.223393			-95.75	-0.16965
			-95.7469	0.032049			-95.7469	0.005573
			-95.7439	0.102151			-95.7439	-0.19283
			-95.7409	0.068295			-95.7409	-0.52683
			-95.7378	-0.05681			-95.7378	-0.17194
			-95.7348	-0.05876			-95.7348	-0.13539
			-95.7317	-0.08597			-95.7317	-0.24058
			-95.7287	-0.19411			-95.7287	-0.10397
			-95.7256	-0.42968			-95.7256	0.042362
			-95.7226	0.023904			-95.7226	-0.19226
			-95.7195	0.046488			-95.7195	0.134207
			-95.7165	-0.04319			-95.7165	0.062256
			-95.7134	0.022154			-95.7134	-0.1793
			-95.7104	0.220067			-95.7104	0.323919
			-95.7073	0.073919			-95.7073	0.105828
			-95.7043	0.374753			-95.7043	0.147454
			-95.7012	0.023315			-95.7012	0.049152
			-95.6982	0.125155			-95.6982	-0.05269
			-95.6951	0.018227			-95.6951	0.042597
			-95.6921	-0.13079			-95.6921	-0.01444
			-95.689	0.050756			-95.689	-0.00972
			-95.686	0.017194			-95.686	0.049828
			-95.6829	0.045564			-95.6829	-0.06459
			-95.6799	0.004622			-95.6799	0.266272
			-95.6768	0.155845			-95.6768	0.281037
			-95.6738	-0.17327			-95.6738	0.049056
			-95.6707	0.075517			-95.6707	-0.0285
			-95.6677	-0.16658			-95.6677	-0.00239
			-95.6646	-0.02241			-95.6646	-0.24115
			-95.6616	0.061989			-95.6616	0.138667
			-95.6585	0.090454			-95.6585	-0.29638
			-95.6555	-0.19798			-95.6555	0.094135
			-95.6524	0.070294			-95.6524	0.091265
			-95.6494	0.306435			-95.6494	-0.04508
			-95.6463	0.124978			-95.6463	0.046972
			-95.6433	0.126222			-95.6433	-0.27171
			-95.6402	0.117129			-95.6402	0.056816
			-95.6372	0.058906			-95.6372	-0.18474
			-95.6341	0.085039			-95.6341	0.034702
			-95.6311	-0.05789			-95.6311	-0.3073
			-95.6281	-0.18749			-95.6281	-0.18798
			-95.625	-0.04184			-95.625	-0.17197
			-95.6219	0.074568			-95.6219	-0.10423
			-95.6189	0.125235			-95.6189	0.240003
			-95.6159	0.09189			-95.6159	-0.09802
			-95.6128	0.15724			-95.6128	0.10776
			-95.6098	0.110415			-95.6098	0.077502
			-95.6067	0.000691			-95.6067	0.042464
			-95.6037	-0.16387			-95.6037	-0.02018
			-95.6006	0.154927			-95.6006	-0.08745
			-95.5976	-0.06236			-95.5976	0.071348
			-95.5945	-0.26575			-95.5945	0.065544
			-95.5915	-0.14651			-95.5915	0.074408
			-95.5884	0.278035			-95.5884	0.166044
			-95.5854	-0.15203			-95.5854	-0.10605
			-95.5823	0.231003			-95.5823	0.107118
			-95.5793	-0.12652			-95.5793	0.226747
			-95.5762	0.031373			-95.5762	0.227876
			-95.5732	-0.22667			-95.5732	-0.13245
			-95.5701	0.188341			-95.5701	0.140915
			-95.5671	-0.02119			-95.5671	-0.0918
			-95.564	0.042517			-95.564	0.077531
			-95.561	0.086672			-95.561	0.23026
			-95.5579	0.424167			-95.5579	0.016303
			-95.5549	0.086566			-95.5549	-0.04606
			-95.5518	-0.12027			-95.5518	-0.10086
			-95.5488	0.003003			-95.5488	-0.07015
			-95.5457	0.06105			-95.5457	-0.21403
			-95.5427	0.123496			-95.5427	0.169873
			-95.5396	0.067605			-95.5396	0.062882
			-95.5366	-0.0585			-95.5366	-0.05324
			-95.5335	-0.21768			-95.5335	-0.3402
			-95.5305	0.087252			-95.5305	-0.17741
			-95.5274	-0.0311			-95.5274	-0.16316
			-95.5244	0.106968			-95.5244	-0.38181
			-95.5213	-0.23894			-95.5213	-0.04119
			-95.5183	0.184152			-95.5183	-0.11638
			-95.5152	-0.10759			-95.5152	-0.05244
			-95.5122	0.064706			-95.5122	0.07037
			-95.5091	-0.07506			-95.5091	0.118815
			-95.5061	0.127396			-95.5061	-0.24752
			-95.5031	0.232749			-95.5031	0.014184
			-95.5	0.223296			-95.5	0.254961
			-95.4969	-0.18337			-95.4969	0.048406
			-95.4939	-0.05685			-95.4939	-0.01576
			-95.4909	-0.06298			-95.4909	0.288916
			-95.4878	0.090948			-95.4878	-0.02361
			-95.4848	-0.10084			-95.4848	0.045164
			-95.4817	0.195048			-95.4817	-0.22908
			-95.4787	0.07581			-95.4787	0.17953
			-95.4756	-0.19592			-95.4756	0.109991
			-95.4726	0.212868			-95.4726	0.283406
			-95.4695	0.05746			-95.4695	0.105775
			-95.4665	-0.20194			-95.4665	0.039338
			-95.4634	0.038082			-95.4634	0.237112
			-95.4604	0.161081			-95.4604	-0.11937
			-95.4573	0.064711			-95.4573	0.171936
			-95.4543	0.112788			-95.4543	-0.10287
			-95.4512	0.01689			-95.4512	0.334157
			-95.4482	0.246149			-95.4482	-0.11534
			-95.4451	0.045005			-95.4451	-0.03049
			-95.4421	-0.12123			-95.4421	0.267805
			-95.439	-0.16457			-95.439	-0.08148
			-95.436	-0.02927			-95.436	0.13121
			-95.4329	-0.07753			-95.4329	-0.00767
			-95.4299	-0.06351			-95.4299	-0.04107
			-95.4268	0.061986			-95.4268	-0.01973
			-95.4238	-0.05831			-95.4238	0.047583
			-95.4207	-0.15855			-95.4207	-0.18903
			-95.4177	0.012423			-95.4177	0.207369
			-95.4146	0.102098			-95.4146	-0.13543
			-95.4116	0.070906			-95.4116	0.066193
			-95.4085	-0.00681			-95.4085	-0.19186
			-95.4055	0.251171			-95.4055	-0.2315
			-95.4024	0.220096			-95.4024	0.161683
			-95.3994	-0.08876			-95.3994	-0.23673
			-95.3963	0.112675			-95.3963	0.127923
			-95.3933	0.10348			-95.3933	-0.22075
			-95.3902	-0.08964			-95.3902	-0.05727
			-95.3872	-0.05527			-95.3872	-0.02105
			-95.3841	0.261162			-95.3841	-0.31002
			-95.3811	-0.1238			-95.3811	-0.02667
			-95.3781	-0.15189			-95.3781	-0.04711
			-95.375	-0.09154			-95.375	-0.16489
			-95.3719	0.133717			-95.3719	0.007382
			-95.3689	-0.02596			-95.3689	0.010291
			-95.3659	-0.139			-95.3659	0.188823
			-95.3628	-0.10254			-95.3628	0.275999
			-95.3598	-0.07151			-95.3598	0.013667
			-95.3567	0.096853			-95.3567	-0.30036
			-95.3537	0.020482			-95.3537	-0.12227
			-95.3506	0.051115			-95.3506	0.247289
			-95.3476	-0.04687			-95.3476	-0.05815
			-95.3445	-0.13089			-95.3445	0.050044
			-95.3415	0.180153			-95.3415	0.082549
			-95.3384	0.154267			-95.3384	0.14174
			-95.3354	-0.00243			-95.3354	0.025105
			-95.3323	-0.06051			-95.3323	-0.12955
			-95.3293	0.087211			-95.3293	-0.25663
			-95.3262	-0.06361			-95.3262	-0.20078
			-95.3232	-0.12547			-95.3232	-0.18331
			-95.3201	-0.05002			-95.3201	0.080141
			-95.3171	-0.04458			-95.3171	-0.01099
			-95.314	-0.07645			-95.314	0.050667
			-95.311	-0.11476			-95.311	-0.18208
			-95.3079	-0.10169			-95.3079	-0.12749
			-95.3049	-0.03426			-95.3049	-0.07964
			-95.3018	0.373963			-95.3018	-0.0379
			-95.2988	0.213961			-95.2988	0.137366
			-95.2957	0.040175			-95.2957	0.177729
			-95.2927	0.041248			-95.2927	-0.00183
			-95.2896	0.296283			-95.2896	-0.06958
			-95.2866	0.126633			-95.2866	0.071216
			-95.2835	0.176397			-95.2835	0.232422
			-95.2805	-0.04345			-95.2805	0.019619
			-95.2774	0.020433			-95.2774	0.234421
			-95.2744	-0.27041			-95.2744	0.225127
			-95.2713	-0.08485			-95.2713	0.061057
			-95.2683	0.067977			-95.2683	0.085315
			-95.2652	-0.15582			-95.2652	0.21537
			-95.2622	0.191347			-95.2622	0.210183
			-95.2591	0.161118			-95.2591	-0.10694
			-95.2561	0.062592			-95.2561	-0.17489
			-95.2531	-0.0484			-95.2531	0.297472
			-95.25	-0.0574			-95.25	0.193785
			-95.2469	-0.00264			-95.2469	-0.01479
			-95.2439	-0.04418			-95.2439	-0.1154
			-95.2409	0.016527			-95.2409	-0.0119
			-95.2378	0.093594			-95.2378	0.041954
			-95.2348	0.074427			-95.2348	0.164371
			-95.2317	-0.26138			-95.2317	-0.12416
			-95.2287	-0.31324			-95.2287	0.078683
			-95.2256	-0.08837			-95.2256	0.090473
			-95.2226	-0.02582			-95.2226	-0.12702
			-95.2195	0.109555			-95.2195	-0.25309
			-95.2165	-0.20823			-95.2165	0.212005
			-95.2134	0.037606			-95.2134	-0.13787
			-95.2104	0.167352			-95.2104	0.152871
			-95.2073	-0.10734			-95.2073	-0.09283
			-95.2043	-0.02938			-95.2043	-0.12087
			-95.2012	-0.15499			-95.2012	-0.02502
			-95.1982	-0.02843			-95.1982	0.110715
			-95.1951	-0.07709			-95.1951	0.012414
			-95.1921	0.190993			-95.1921	0.044928
			-95.189	-0.22636			-95.189	-0.19827
			-95.186	-0.06484			-95.186	0.060169
			-95.1829	0.265417			-95.1829	-0.0148
			-95.1799	0.30155			-95.1799	0.139623
			-95.1768	-0.33894			-95.1768	-0.16853
			-95.1738	-0.10297			-95.1738	0.246946
			-95.1707	0.013281			-95.1707	-0.04316
			-95.1677	0.119503			-95.1677	-0.02408
			-95.1646	-0.07587			-95.1646	-0.06034
			-95.1616	0.024416			-95.1616	-0.16336
			-95.1585	-0.16685			-95.1585	-0.16553
			-95.1555	-0.07974			-95.1555	0.046241
			-95.1524	0.250192			-95.1524	-0.14769
			-95.1494	-0.06447			-95.1494	0.047054
			-95.1463	-0.01561			-95.1463	0.105143
			-95.1433	0.021335			-95.1433	-0.13923
			-95.1402	0.216853			-95.1402	0.196191
			-95.1372	-0.04507			-95.1372	0.045162
			-95.1341	0.070002			-95.1341	-0.15405
			-95.1311	0.075671			-95.1311	-0.26985
			-95.1281	0.03838			-95.1281	-0.16993
			-95.125	0.073658			-95.125	0.073885
			-95.1219	-0.00606			-95.1219	-0.2247
			-95.1189	-0.05202			-95.1189	-0.04616
			-95.1159	-0.36421			-95.1159	0.063632
			-95.1128	-0.02428			-95.1128	-0.04552
			-95.1098	-0.23016			-95.1098	0.027798
			-95.1067	0.258309			-95.1067	-0.11839
			-95.1037	-0.0857			-95.1037	0.389984
			-95.1006	0.194899			-95.1006	-0.23419
			-95.0976	-0.08326			-95.0976	-0.18113
			-95.0945	-0.0831			-95.0945	0.156793
			-95.0915	-0.17487			-95.0915	-0.34541
			-95.0884	0.081682			-95.0884	0.03445
			-95.0854	0.145343			-95.0854	-0.28751
			-95.0823	8.90912e-05			-95.0823	-0.17083
			-95.0793	-0.03532			-95.0793	0.195264
			-95.0762	-0.2089			-95.0762	-0.06438
			-95.0732	0.024829			-95.0732	-0.03954
			-95.0701	-0.23835			-95.0701	-0.16217
			-95.0671	0.074637			-95.0671	-0.00051
			-95.064	0.062472			-95.064	-0.19541
			-95.061	0.072507			-95.061	0.370369
			-95.0579	-0.05615			-95.0579	-0.14028
			-95.0549	0.218077			-95.0549	-0.0832
			-95.0518	-0.21547			-95.0518	0.112606
			-95.0488	-0.20217			-95.0488	0.015905
			-95.0457	-0.12619			-95.0457	-0.21938
			-95.0427	0.215072			-95.0427	-0.07296
			-95.0396	-0.15915			-95.0396	0.292605
			-95.0366	-0.04392			-95.0366	-0.20664
			-95.0335	0.094473			-95.0335	0.437728
			-95.0305	0.047316			-95.0305	0.037689
			-95.0274	0.052699			-95.0274	0.020776
			-95.0244	-0.14891			-95.0244	-0.08199
			-95.0213	0.244789			-95.0213	0.119562
			-95.0183	0.14882			-95.0183	0.181952
			-95.0152	0.097509			-95.0152	0.092055
			-95.0122	0.23213			-95.0122	-0.08056
			-95.0091	0.066726			-95.0091	0.149264
			-95.0061	0.229569			-95.0061	-0.08449
			-95.0031	0.101156			-95.0031	-0.00128
			-95	-0.08979			-95	0.020005
			-94.9969	-0.09335			-94.9969	0.014163
			-94.9939	0.177072			-94.9939	0.173203
			-94.9909	-0.17646			-94.9909	-0.20855
			-94.9878	0.07434			-94.9878	0.296782
			-94.9848	-0.10167			-94.9848	-0.22118
			-94.9817	0.151352			-94.9817	0.016114
			-94.9787	-0.29789			-94.9787	-0.04454
			-94.9756	0.074856			-94.9756	-0.07709
			-94.9726	0.001004			-94.9726	-0.34034
			-94.9695	0.18379			-94.9695	0.227351
			-94.9665	-0.02667			-94.9665	0.024197
			-94.9634	0.084209			-94.9634	0.072466
			-94.9604	-0.22714			-94.9604	-0.01033
			-94.9573	0.077125			-94.9573	0.026847
			-94.9543	0.091332			-94.9543	-0.24388
			-94.9512	0.111846			-94.9512	-0.36906
			-94.9482	-0.00127			-94.9482	0.162955
			-94.9451	-0.18634			-94.9451	0.134001
			-94.9421	0.214351			-94.9421	-0.04789
			-94.939	-0.10012			-94.939	0.224335
			-94.936	-0.17989			-94.936	-0.34454
			-94.9329	-0.07851			-94.9329	-0.07192
			-94.9299	-0.0394			-94.9299	0.318192
			-94.9268	-0.10782			-94.9268	-0.15075
			-94.9238	0.022391			-94.9238	0.402264
			-94.9207	-0.19522			-94.9207	-0.28657
			-94.9177	0.265752			-94.9177	0.04664
			-94.9146	-0.11378			-94.9146	-0.22269
			-94.9116	0.007275			-94.9116	0.20176
			-94.9085	0.122976			-94.9085	0.015935
			-94.9055	-0.10762			-94.9055	-0.01821
			-94.9024	-0.20142			-94.9024	0.00054
			-94.8994	-0.14858			-94.8994	0.189974
			-94.8963	-0.11876			-94.8963	0.15022
			-94.8933	0.194209			-94.8933	-0.18623
			-94.8902	0.033494			-94.8902	0.088846
			-94.8872	0.102345			-94.8872	-0.14306
			-94.8841	0.262668			-94.8841	-0.27239
			-94.8811	-0.02814			-94.8811	-0.1302
			-94.8781	0.041321			-94.8781	0.038673
			-94.875	0.132958			-94.875	0.19604
			-94.8719	-0.21451			-94.8719	-0.06958
			-94.8689	-0.07517			-94.8689	-0.08333
			-94.8659	0.23302			-94.8659	-0.17391
			-94.8628	0.086143			-94.8628	0.100638
			-94.8598	-0.15258			-94.8598	-0.23866
			-94.8567	0.02073			-94.8567	0.074832
			-94.8537	0.055031			-94.8537	0.174033
			-94.8506	0.268913			-94.8506	-0.17055
			-94.8476	-0.058			-94.8476	-0.19289
			-94.8445	-0.00973			-94.8445	0.205456
			-94.8415	0.171117			-94.8415	-0.19396
			-94.8384	0.373544			-94.8384	0.173931
			-94.8354	0.073635			-94.8354	0.07887
			-94.8323	0.079747			-94.8323	0.083702
			-94.8293	0.242154			-94.8293	0.319602
			-94.8262	0.051074			-94.8262	0.062344
			-94.8232	-0.08622			-94.8232	0.259263
			-94.8201	0.264929			-94.8201	0.418538
			-94.8171	0.039996			-94.8171	0.109883
			-94.814	0.235334			-94.814	0.086203
			-94.811	-0.05225			-94.811	-0.07053
			-94.8079	-0.04152			-94.8079	0.070995
			-94.8049	0.185995			-94.8049	0.162056
			-94.8018	-0.15534			-94.8018	-0.22241
			-94.7988	0.146059			-94.7988	0.324041
			-94.7957	-0.13824			-94.7957	0.013285
			-94.7927	-0.03082			-94.7927	-0.01389
			-94.7896	-0.0932			-94.7896	0.086534
			-94.7866	0.013868			-94.7866	0.145891
			-94.7835	-0.10056			-94.7835	-0.322
			-94.7805	0.150191			-94.7805	-0.18184
			-94.7774	-0.01661			-94.7774	0.213531
			-94.7744	-0.04763			-94.7744	-0.0923
			-94.7713	0.076267			-94.7713	0.047505
			-94.7683	-0.27358			-94.7683	0.195845
			-94.7652	0.085038			-94.7652	0.249813
			-94.7622	0.007722			-94.7622	0.150232
			-94.7591	0.175241			-94.7591	0.128692
			-94.7561	0.090698			-94.7561	0.056028
			-94.7531	-0.16962			-94.7531	-0.26562
			-94.75	-0.16625			-94.75	0.247989
			-94.7469	-0.02065			-94.7469	-0.08494
			-94.7439	-0.03904			-94.7439	0.322461
			-94.7409	0.1477			-94.7409	-0.07441
			-94.7378	0.195476			-94.7378	0.180268
			-94.7348	-0.17651			-94.7348	0.09086
			-94.7317	0.03666			-94.7317	-0.04096
			-94.7287	-0.07761			-94.7287	0.165749
			-94.7256	-0.09618			-94.7256	0.20296
			-94.7226	-0.05805			-94.7226	-0.00435
			-94.7195	-0.12831			-94.7195	0.007371
			-94.7165	-0.13803			-94.7165	-0.30665
			-94.7134	0.152413			-94.7134	-0.26104
			-94.7104	-0.06047			-94.7104	0.039361
			-94.7073	0.041954			-94.7073	0.172718
			-94.7043	0.095508			-94.7043	0.159981
			-94.7012	-0.00685			-94.7012	0.088602
			-94.6982	0.207189			-94.6982	0.292075
			-94.6951	0.052492			-94.6951	-0.35716
			-94.6921	0.012245			-94.6921	0.145693
			-94.689	0.157926			-94.689	0.195121
			-94.686	-0.12872			-94.686	0.144748
			-94.6829	0.013882			-94.6829	0.070781
			-94.6799	0.167104			-94.6799	-0.02123
			-94.6768	0.102404			-94.6768	-0.2372
			-94.6738	-0.09206			-94.6738	0.237989
			-94.6707	0.152591			-94.6707	0.261942
			-94.6677	0.032216			-94.6677	-0.21091
			-94.6646	0.146119			-94.6646	-0.00602
			-94.6616	0.023572			-94.6616	0.249451
			-94.6585	-0.10235			-94.6585	0.011974
			-94.6555	0.1644			-94.6555	0.230616
			-94.6524	0.118593			-94.6524	0.141448
			-94.6494	-0.11342			-94.6494	0.133883
			-94.6463	0.042265			-94.6463	0.169797
			-94.6433	-0.06077			-94.6433	0.010072
			-94.6402	-0.13153			-94.6402	0.041396
			-94.6372	0.099451			-94.6372	0.05995
			-94.6341	-0.06891			-94.6341	-0.08578
			-94.6311	-0.11462			-94.6311	-0.05813
			-94.6281	0.017091			-94.6281	-0.16137
			-94.625	0.05056			-94.625	0.194039
			-94.6219	0.089026			-94.6219	0.082753
			-94.6189	-0.03683			-94.6189	0.146939
			-94.6159	-0.15814			-94.6159	-0.01779
			-94.6128	0.067418			-94.6128	0.079196
			-94.6098	-0.01178			-94.6098	0.024644
			-94.6067	0.199511			-94.6067	-0.02576
			-94.6037	0.262278			-94.6037	0.118972
			-94.6006	0.025659			-94.6006	0.111545
			-94.5976	0.047784			-94.5976	-0.02105
			-94.5945	0.118853			-94.5945	0.144407
			-94.5915	-0.07645			-94.5915	-0.12746
			-94.5884	0.078448			-94.5884	-0.18345
			-94.5854	-0.09056			-94.5854	-0.23884
			-94.5823	-0.17595			-94.5823	-0.08504
			-94.5793	0.010211			-94.5793	0.236885
			-94.5762	0.298924			-94.5762	-0.09981
			-94.5732	0.012498			-94.5732	-0.04081
			-94.5701	-0.0502			-94.5701	0.178584
			-94.5671	-0.14844			-94.5671	0.059664
			-94.564	-0.0114			-94.564	0.134768
			-94.561	-0.14825			-94.561	0.063243
			-94.5579	-0.08205			-94.5579	0.023247
			-94.5549	-0.05843			-94.5549	-0.11765
			-94.5518	-0.17573			-94.5518	-0.41207
			-94.5488	-0.09967			-94.5488	-0.02693
			-94.5457	0.015609			-94.5457	-0.12155
			-94.5427	-0.14982			-94.5427	-0.02924
			-94.5396	0.017772			-94.5396	0.068254
			-94.5366	0.145704			-94.5366	-0.01754
			-94.5335	-0.11621			-94.5335	0.027237
			-94.5305	0.038472			-94.5305	-0.10092
			-94.5274	0.18236			-94.5274	0.019018
			-94.5244	0.062279			-94.5244	-0.03718
			-94.5213	0.27925			-94.5213	-0.02582
			-94.5183	-0.30351			-94.5183	0.175723
			-94.5152	-0.01457			-94.5152	0.068518
			-94.5122	-0.02795			-94.5122	-0.06629
			-94.5091	-0.06957			-94.5091	-0.05771
			-94.5061	-0.02468			-94.5061	0.292437
			-94.5031	0.166219			-94.5031	0.074459
			-94.5	0.077594			-94.5	-0.11862
			-94.4969	-0.11195			-94.4969	-0.17106
			-94.4939	-0.00106			-94.4939	-0.21532
			-94.4909	-0.08805			-94.4909	-0.08634
			-94.4878	-0.01583			-94.4878	0.063531
			-94.4848	0.107971			-94.4848	-0.00133
			-94.4817	0.046159			-94.4817	-0.12283
			-94.4787	-0.19883			-94.4787	0.058465
			-94.4756	0.248152			-94.4756	0.212983
			-94.4726	0.121602			-94.4726	0.139925
			-94.4695	0.009983			-94.4695	0.146076
			-94.4665	0.164643			-94.4665	0.104729
			-94.4634	0.036275			-94.4634	-0.02571
			-94.4604	0.048486			-94.4604	0.024839
			-94.4573	0.070457			-94.4573	0.021396
			-94.4543	0.069321			-94.4543	0.242867
			-94.4512	0.111165			-94.4512	-0.35194
			-94.4482	-0.21418			-94.4482	-0.01636
			-94.4451	-0.14527			-94.4451	-0.2253
			-94.4421	0.092115			-94.4421	0.233468
			-94.439	-0.12306			-94.439	-0.0375
			-94.436	-0.09683			-94.436	-0.34136
			-94.4329	0.046462			-94.4329	-0.00557
			-94.4299	0.205353			-94.4299	0.093938
			-94.4268	-0.04112			-94.4268	0.175907
			-94.4238	-0.00366			-94.4238	-0.04328
			-94.4207	0.016595			-94.4207	0.05904
			-94.4177	-0.21132			-94.4177	-0.16766
			-94.4146	0.070111			-94.4146	0.016845
			-94.4116	-0.0029			-94.4116	-0.17847
			-94.4085	-0.16812			-94.4085	-0.28261
			-94.4055	0.051671			-94.4055	0.105948
			-94.4024	-0.16544			-94.4024	0.053164
			-94.3994	0.19052			-94.3994	-0.12269
			-94.3963	0.223392			-94.3963	-0.18517
			-94.3933	-0.00908			-94.3933	0.16172
			-94.3902	0.094279			-94.3902	0.156918
			-94.3872	-0.08158			-94.3872	0.000449
			-94.3841	0.057712			-94.3841	0.123144
			-94.3811	0.133225			-94.3811	-0.18446
			-94.3781	0.14926			-94.3781	-0.22405
			-94.375	0.140569			-94.375	-0.23844
			-94.3719	-0.16067			-94.3719	-0.08643
			-94.3689	0.23667			-94.3689	-0.03769
			-94.3659	0.109843			-94.3659	0.016664
			-94.3628	-0.24372			-94.3628	-0.12413
			-94.3598	0.184632			-94.3598	-0.02446
			-94.3567	0.058044			-94.3567	0.094751
			-94.3537	-0.12973			-94.3537	0.031198
			-94.3506	0.270794			-94.3506	-0.09738
			-94.3476	0.185611			-94.3476	0.048098
			-94.3445	0.077086			-94.3445	-0.03908
			-94.3415	-0.00171			-94.3415	0.24896
			-94.3384	0.032132			-94.3384	-0.07265
			-94.3354	-0.03732			-94.3354	-0.03254
			-94.3323	-0.18793			-94.3323	-0.10896
			-94.3293	0.073342			-94.3293	-0.28764
			-94.3262	0.038841			-94.3262	-0.15918
			-94.3232	0.085932			-94.3232	0.214402
			-94.3201	0.01398			-94.3201	-0.00382
			-94.3171	0.105589			-94.3171	0.127302
			-94.314	-0.07982			-94.314	0.271128
			-94.311	-0.00542			-94.311	0.150934
			-94.3079	0.111133			-94.3079	0.088594
			-94.3049	0.033234			-94.3049	0.254433
			-94.3018	-0.02274			-94.3018	0.396229
			-94.2988	0.117052			-94.2988	-0.0383
			-94.2957	-0.14661			-94.2957	0.057737
			-94.2927	0.111261			-94.2927	-0.08508
			-94.2896	-0.16276			-94.2896	0.000857
			-94.2866	-0.06996			-94.2866	0.175184
			-94.2835	-0.08435			-94.2835	-0.25319
			-94.2805	0.011499			-94.2805	0.127407
			-94.2774	-0.23192			-94.2774	-0.1031
			-94.2744	0.161133			-94.2744	-0.00111
			-94.2713	0.03739			-94.2713	0.049119
			-94.2683	-0.13613			-94.2683	0.153664
			-94.2652	-0.01802			-94.2652	0.109645
			-94.2622	-0.11751			-94.2622	-0.09488
			-94.2591	-0.00131			-94.2591	0.21511
			-94.2561	0.084735			-94.2561	0.081286
			-94.2531	-0.00516			-94.2531	0.017485
			-94.25	-0.18983			-94.25	0.023741
			-94.2469	-0.07173			-94.2469	-0.04616
			-94.2439	-0.06794			-94.2439	-0.06586
			-94.2409	0.166806			-94.2409	0.169342
			-94.2378	-0.02859			-94.2378	-0.0609
			-94.2348	-0.09947			-94.2348	-0.10519
			-94.2317	-0.00625			-94.2317	-0.33647
			-94.2287	-0.2659			-94.2287	-0.04191
			-94.2256	-0.21175			-94.2256	-0.06653
			-94.2226	-0.18637			-94.2226	0.072883
			-94.2195	-0.02275			-94.2195	-0.01707
			-94.2165	0.245309			-94.2165	-0.06058
			-94.2134	-0.06399			-94.2134	0.113085
			-94.2104	0.262752			-94.2104	-0.07925
			-94.2073	-0.1542			-94.2073	0.169021
			-94.2043	0.007483			-94.2043	0.078388
			-94.2012	0.120283			-94.2012	-0.18992
			-94.1982	0.100003			-94.1982	-0.03234
			-94.1951	0.234464			-94.1951	0.011493
			-94.1921	-0.21215			-94.1921	0.131373
			-94.189	0.176214			-94.189	0.203437
			-94.186	0.100706			-94.186	0.133076
			-94.1829	-0.00022			-94.1829	0.083553
			-94.1799	0.01281			-94.1799	-0.06325
			-94.1768	-0.14634			-94.1768	0.020586
			-94.1738	0.10425			-94.1738	-0.1483
			-94.1707	0.138533			-94.1707	0.033743
			-94.1677	-0.06035			-94.1677	-0.10967
			-94.1646	0.082584			-94.1646	0.054519
			-94.1616	0.064595			-94.1616	0.153221
			-94.1585	-0.03991			-94.1585	-0.00377
			-94.1555	0.176906			-94.1555	0.260743
			-94.1524	0.189602			-94.1524	0.152066
			-94.1494	-0.09906			-94.1494	0.307141
			-94.1463	-0.23366			-94.1463	0.225878
			-94.1433	-0.07317			-94.1433	0.117445
			-94.1402	0.033419			-94.1402	0.332937
			-94.1372	0.170058			-94.1372	-0.35054
			-94.1341	0.160102			-94.1341	0.187053
			-94.1311	0.057331			-94.1311	-0.33206
			-94.1281	0.132724			-94.1281	0.191524
			-94.125	-0.36554			-94.125	-0.26573
			-94.1219	-0.06811			-94.1219	0.050488
			-94.1189	0.310193			-94.1189	0.047824
			-94.1159	0.036096			-94.1159	0.005968
			-94.1128	-0.17967			-94.1128	-0.13081
			-94.1098	-0.04194			-94.1098	0.041096
			-94.1067	0.109363			-94.1067	0.045713
			-94.1037	-0.00044			-94.1037	0.140185
			-94.1006	-0.01338			-94.1006	-0.43624
			-94.0976	-0.0361			-94.0976	-0.26134
			-94.0945	0.198642			-94.0945	0.087593
			-94.0915	0.032388			-94.0915	0.105308
			-94.0884	-0.21441			-94.0884	0.115164
			-94.0854	-0.11129			-94.0854	0.165973
			-94.0823	0.043578			-94.0823	-0.1005
			-94.0793	0.062557			-94.0793	-0.25249
			-94.0762	-0.0213			-94.0762	0.018347
			-94.0732	-0.08792			-94.0732	-0.33604
			-94.0701	0.057737			-94.0701	0.238839
			-94.0671	-0.04601			-94.0671	0.025904
			-94.064	-0.17212			-94.064	0.235535
			-94.061	0.12707			-94.061	-0.02548
			-94.0579	0.206258			-94.0579	-0.01793
			-94.0549	0.070307			-94.0549	-0.27697
			-94.0518	0.117627			-94.0518	-0.07109
			-94.0488	-0.25717			-94.0488	0.227769
			-94.0457	0.13571			-94.0457	-0.06884
			-94.0427	-0.02887			-94.0427	-0.03314
			-94.0396	0.147277			-94.0396	0.036222
			-94.0366	0.040584			-94.0366	-0.23089
			-94.0335	-0.01562			-94.0335	0.023163
			-94.0305	-0.12654			-94.0305	0.07918
			-94.0274	-0.04762			-94.0274	0.022472
			-94.0244	0.046821			-94.0244	0.151907
			-94.0213	-0.03087			-94.0213	0.020205
			-94.0183	-0.1532			-94.0183	-0.05758
			-94.0152	-0.25626			-94.0152	0.201523
			-94.0122	-0.01721			-94.0122	0.070872
			-94.0091	0.019781			-94.0091	0.003757
			-94.0061	0.09234			-94.0061	-0.11325
			-94.0031	0.057346			-94.0031	-0.02491
			-94	-0.02741			-94	-0.05068
			-93.9969	0.047921			-93.9969	0.21509
			-93.9939	-0.07403			-93.9939	-0.02866
			-93.9909	-0.16162			-93.9909	-0.10265
			-93.9878	-0.00198			-93.9878	0.033884
			-93.9848	-0.07302			-93.9848	0.134031
			-93.9817	-0.06383			-93.9817	0.132121
			-93.9787	0.15213			-93.9787	0.203182
			-93.9756	0.067404			-93.9756	-0.03784
			-93.9726	-0.26993			-93.9726	-0.02505
			-93.9695	-0.07049			-93.9695	0.169239
			-93.9665	0.179216			-93.9665	0.083954
			-93.9634	0.025064			-93.9634	0.0552
			-93.9604	0.185734			-93.9604	-0.14754
			-93.9573	0.081959			-93.9573	0.057831
			-93.9543	-0.09817			-93.9543	-0.06267
			-93.9512	-0.1487			-93.9512	0.415697
			-93.9482	0.047178			-93.9482	0.141459
			-93.9451	0.118556			-93.9451	-0.31637
			-93.9421	-0.03452			-93.9421	0.234916
			-93.939	-0.11959			-93.939	-0.0761
			-93.936	-0.13286			-93.936	-0.02776
			-93.9329	-0.00869			-93.9329	0.052829
			-93.9299	-0.11673			-93.9299	-0.26389
			-93.9268	-0.02042			-93.9268	-0.13405
			-93.9238	-0.00043			-93.9238	0.017928
			-93.9207	-0.13859			-93.9207	0.01382
			-93.9177	-0.09696			-93.9177	0.046847
			-93.9146	0.10762			-93.9146	-0.00822
			-93.9116	-0.1003			-93.9116	-0.1012
			-93.9085	0.000592			-93.9085	0.091572
			-93.9055	-0.1585			-93.9055	0.029589
			-93.9024	0.080684			-93.9024	-0.11915
			-93.8994	0.223335			-93.8994	0.051841
			-93.8963	-0.01746			-93.8963	0.004967
			-93.8933	-0.14901			-93.8933	0.16007
			-93.8902	-0.07905			-93.8902	-0.08719
			-93.8872	0.115524			-93.8872	-0.30058
			-93.8841	-0.213			-93.8841	-0.07354
			-93.8811	0.049292			-93.8811	-0.11694
			-93.8781	0.083044			-93.8781	-0.06919
			-93.875	-0.11388			-93.875	0.121839
			-93.8719	0.02842			-93.8719	0.05766
			-93.8689	-0.06247			-93.8689	0.006405
			-93.8659	-0.09508			-93.8659	0.027379
			-93.8628	0.120289			-93.8628	0.083435
			-93.8598	-0.34021			-93.8598	0.243658
			-93.8567	-0.07702			-93.8567	0.138103
			-93.8537	0.216362			-93.8537	-0.03583
			-93.8506	-0.08817			-93.8506	-0.20615
			-93.8476	-0.08881			-93.8476	0.096003
			-93.8445	-0.16778			-93.8445	0.09966
			-93.8415	0.05191			-93.8415	-0.14249
			-93.8384	0.256114			-93.8384	0.100475
			-93.8354	0.360914			-93.8354	-0.08278
			-93.8323	-0.16427			-93.8323	-0.27686
			-93.8293	-0.0079			-93.8293	0.019979
			-93.8262	-0.18254			-93.8262	0.379077
			-93.8232	-0.15724			-93.8232	-0.40776
			-93.8201	0.159815			-93.8201	-0.09105
[truncated: 63,540 more rows]

## Sheet: Figure 3
FIGURE 3
	Data 1					Data 2
	T2 Decay
	Time (ms)	Amplitude (uV)					Heat Map
	0.16	2.83766					Frequency (MHz)
	0.32	3.39485					8.41	8.40	8.39	8.38	8.37	8.36	8.35	8.34	8.33	8.32
	0.48	3.61498			Depth (mm)	6	0.42037	0.566681	0.303406	0.130652	0.240546	0.115571	0.0767542	0.0762693	0.0554935	0.0497145
	0.64	3.66401				7	0.359613	0.642766	0.432993	0.159909	0.10547	0.117106	0.111557	0.0694188	0.0646454	0.114175
	0.8	3.75281				8	0.141878	0.598072	0.21825	0.403269	0.248509	0.124079	0.13717	0.11261	0.0379415	0.077669
	0.96	3.42427				9	0.0490326	0.118746	0.0732026	0.0355812	0.101612	0.178511	0.192998	0.126845	0.0853383	0.0675767
	1.12	3.41995				10	0.0748421	0.081889	0.0856447	0.120582	0.0406245	0.0672886	0.0757872	0.181971	0.136775	0.0542864
	1.28	3.41534				11	0.0467123	0.0923771	0.0890691	0.0746888	0.044941	0.100694	0.0469921	0.0473828	0.0744641	0.0937672
	1.44	3.3876				12	0.0798298	0.064358	0.113826	0.0608179	0.0841609	0.0677363	0.0742673	0.0690756	0.0612309	0.0662637
	1.6	3.40057				13	0.10393	0.0451266	0.102554	0.0530814	0.064579	0.0700098	0.120126	0.0713188	0.0624628	0.0470442
	1.76	3.4365				14	0.0871509	0.0990916	0.109285	0.106234	0.0927375	0.0948097	0.0969612	0.0683726	0.10319	0.074551
	1.92	3.36268
	2.08	3.34905
	2.24	3.39346
	2.4	3.42817
	2.56	3.41579
	2.72	3.40193
	2.88	3.40161
	3.04	3.29104
	3.2	3.23685
	3.36	3.26491
	3.52	3.29554
	3.68	3.25896
	3.84	3.33838
	4	3.37972
	4.16	3.26208
	4.32	3.17853
	4.48	3.24508
	4.64	3.18227
	4.8	3.24911
	4.96	3.20773
	5.12	3.2627
	5.28	3.16861
	5.44	3.27012
	5.6	3.16435
	5.76	3.09461
	5.92	3.22555
	6.08	3.16313
	6.24	3.16759
	6.4	3.05471
	6.56	3.23326
	6.72	3.11088
	6.88	3.10737
	7.04	3.14546
	7.2	3.00165
	7.36	3.12257
	7.52	3.04632
	7.68	3.04796
	7.84	3.09877
	8	2.97759
	8.16	3.08608
	8.32	3.0159
	8.48	2.97281
	8.64	2.9376
	8.8	2.96025
	8.96	2.98252
	9.12	2.93703
	9.28	2.93336
	9.44	2.95428
	9.6	2.88145
	9.76	2.94035
	9.92	2.91914
	10.08	2.95676
	10.24	2.97325
	10.4	2.98475
	10.56	2.8852
	10.72	2.8834
	10.88	2.97993
	11.04	2.88744
	11.2	2.85958
	11.36	2.91336
	11.52	2.92122
	11.68	2.83592
	11.84	2.89559
	12	2.76918
	12.16	2.90138
	12.32	2.91426
	12.48	2.80711
	12.64	2.84723
	12.8	2.82516
	12.96	2.85087
	13.12	2.76995
	13.28	2.80797
	13.44	2.73074
	13.6	2.83247
	13.76	2.75731
	13.92	2.82696
	14.08	2.8573
	14.24	2.7371
	14.4	2.73538
	14.56	2.75479
	14.72	2.7128
	14.88	2.67206
	15.04	2.72917
	15.2	2.73963
	15.36	2.63798
	15.52	2.62133
	15.68	2.70502
	15.84	2.67399
	16	2.72293
	16.16	2.62964
	16.32	2.58293
	16.48	2.79577
	16.64	2.69904
	16.8	2.6123
	16.96	2.61119
	17.12	2.59849
	17.28	2.62567
	17.44	2.52629
	17.6	2.63342
	17.76	2.51519
	17.92	2.58756
	18.08	2.62033
	18.24	2.57938
	18.4	2.64067
	18.56	2.52405
	18.72	2.4764
	18.88	2.5152
	19.04	2.51591
	19.2	2.47832
	19.36	2.57154
	19.52	2.50034
	19.68	2.52489
	19.84	2.45174
	20	2.3788
	20.16	2.56051
	20.32	2.41731
	20.48	2.52441
	20.64	2.49569
	20.8	2.50392
	20.96	2.45122
	21.12	2.47783
	21.28	2.4154
	21.44	2.47629
	21.6	2.56426
	21.76	2.4142
	21.92	2.48376
	22.08	2.31703
	22.24	2.38186
	22.4	2.42626
	22.56	2.34204
	22.72	2.43319
	22.88	2.42923
	23.04	2.41724
	23.2	2.34507
	23.36	2.36231
	23.52	2.3475
	23.68	2.30331
	23.84	2.22198
	24	2.30814
	24.16	2.37652
	24.32	2.25037
	24.48	2.20048
	24.64	2.31495
	24.8	2.38767
	24.96	2.31712
	25.12	2.24469
	25.28	2.37192
	25.44	2.31292
	25.6	2.31474
	25.76	2.26285
	25.92	2.30109
	26.08	2.18966
	26.24	2.22316
	26.4	2.16415
	26.56	2.29445
	26.72	2.25279
	26.88	2.15994
	27.04	2.32596
	27.2	2.24813
	27.36	2.30633
	27.52	2.2185
	27.68	2.16572
	27.84	2.16404
	28	2.09476
	28.16	2.21978
	28.32	2.1239
	28.48	2.13416
	28.64	2.12544
	28.8	2.16979
	28.96	2.24012
	29.12	2.19925
	29.28	2.01456
	29.44	2.26876
	29.6	2.07912
	29.76	2.17522
	29.92	2.15996
	30.08	2.11133
	30.24	2.22965
	30.4	2.13247
	30.56	2.07882
	30.72	2.15351
	30.88	2.12043
	31.04	2.16477
	31.2	2.08244
	31.36	2.14602
	31.52	2.02396
	31.68	2.03584
	31.84	2.15916
	32	2.04705
	32.16	2.02285
	32.32	2.09716
	32.48	2.09465
	32.64	2.19799
	32.8	2.03342
	32.96	2.10341
	33.12	2.06457
	33.28	1.995
	33.44	2.05179
	33.6	1.99531
	33.76	2.04755
	33.92	2.0793
	34.08	1.96152
	34.24	1.96845
	34.4	2.03676
	34.56	2.02959
	34.72	2.04718
	34.88	1.88945
	35.04	1.9432
	35.2	2.00507
	35.36	2.02848
	35.52	2.07544
	35.68	2.03816
	35.84	1.93167
	36	1.83298
	36.16	1.89153
	36.32	1.89089
	36.48	1.86973
	36.64	1.97484
	36.8	1.89013
	36.96	1.84891
	37.12	1.90097
	37.28	1.96608
	37.44	1.94265
	37.6	1.85628
	37.76	1.88098
	37.92	1.93245
	38.08	2.00293
	38.24	1.97637
	38.4	1.90984
	38.56	1.93347
	38.72	1.90149
	38.88	1.82196
	39.04	1.84733
	39.2	1.80363
	39.36	1.83808
	39.52	1.82805
	39.68	1.8086
	39.84	1.85187
	40	1.8097
	40.16	1.89554
	40.32	1.83024
	40.48	1.80478
	40.64	1.81799
	40.8	1.77912
	40.96	1.77988
	41.12	1.79944
	41.28	1.8002
	41.44	1.81051
	41.6	1.75369
	41.76	1.82019
	41.92	1.74156
	42.08	1.82786
	42.24	1.80953
	42.4	1.68085
	42.56	1.85577
	42.72	1.67106
	42.88	1.78513
	43.04	1.72229
	43.2	1.64715
	43.36	1.73602
	43.52	1.72844
	43.68	1.76228
	43.84	1.72564
	44	1.67477
	44.16	1.73498
	44.32	1.70732
	44.48	1.76056
	44.64	1.67791
	44.8	1.69969
	44.96	1.69614
	45.12	1.74133
	45.28	1.74408
	45.44	1.59685
	45.6	1.69442
	45.76	1.6149
	45.92	1.76686
	46.08	1.69249
	46.24	1.63035
	46.4	1.69815
	46.56	1.66466
	46.72	1.67639
	46.88	1.6549
	47.04	1.6672
	47.2	1.58133
	47.36	1.59092
	47.52	1.71637
	47.68	1.56349
	47.84	1.61413
	48	1.5706
	48.16	1.63899
	48.32	1.63999
	48.48	1.58761
	48.64	1.48196
	48.8	1.57637
	48.96	1.64959
	49.12	1.60752
	49.28	1.58237
	49.44	1.63996
	49.6	1.57307
	49.76	1.47786
	49.92	1.45267
	50.08	1.57376
	50.24	1.51936
	50.4	1.56213
	50.56	1.54708
	50.72	1.42887
	50.88	1.63931
	51.04	1.57542
	51.2	1.53451
	51.36	1.51662
	51.52	1.4283
	51.68	1.39924
	51.84	1.54308
	52	1.49817
	52.16	1.56071
	52.32	1.51573
	52.48	1.48356
	52.64	1.49141
	52.8	1.56421
	52.96	1.39646
	53.12	1.54561
	53.28	1.51257
	53.44	1.48552
	53.6	1.52652
	53.76	1.44345
	53.92	1.43956
	54.08	1.54401
	54.24	1.50785
	54.4	1.47244
	54.56	1.51941
	54.72	1.34723
	54.88	1.52891
	55.04	1.44666
	55.2	1.5604
	55.36	1.42744
	55.52	1.42196
	55.68	1.42417
	55.84	1.42095
	56	1.45633
	56.16	1.39105
	56.32	1.49277
	56.48	1.48493
	56.64	1.33797
	56.8	1.41743
	56.96	1.43547
	57.12	1.42817
	57.28	1.33689
	57.44	1.3791
	57.6	1.44689
	57.76	1.28096
	57.92	1.31258
	58.08	1.37274
	58.24	1.35326
	58.4	1.28362
	58.56	1.36462
	58.72	1.33816
	58.88	1.36031
	59.04	1.37705
	59.2	1.44519
	59.36	1.30116
	59.52	1.34483
	59.68	1.42503
	59.84	1.36496
	60	1.24302
	60.16	1.41702
	60.32	1.34361
	60.48	1.33495
	60.64	1.38458
	60.8	1.42642
	60.96	1.29402
	61.12	1.23466
	61.28	1.32594
	61.44	1.37863
	61.6	1.34341
	61.76	1.34435
	61.92	1.25413
	62.08	1.42564
	62.24	1.43048
	62.4	1.27041
	62.56	1.29422
	62.72	1.23976
	62.88	1.2725
	63.04	1.35407
	63.2	1.26759
	63.36	1.29737
	63.52	1.34804
	63.68	1.3058
	63.84	1.27646
	64	1.35594
	64.16	1.28169
	64.32	1.23476
	64.48	1.31869
	64.64	1.14057
	64.8	1.21481
	64.96	1.25635
	65.12	1.16123
	65.28	1.20096
	65.44	1.33775
	65.6	1.25236
	65.76	1.1549
	65.92	1.27838
	66.08	1.25028
	66.24	1.25335
	66.4	1.12804
	66.56	1.13979
	66.72	1.15683
	66.88	1.21434
	67.04	1.26354
	67.2	1.16715
	67.36	1.25958
	67.52	1.16317
	67.68	1.18322
	67.84	1.21327
	68	1.18452
	68.16	1.1913
	68.32	1.27051
	68.48	1.16016
	68.64	1.13659
	68.8	1.21618
	68.96	1.1179
	69.12	1.20046
	69.28	1.17138
	69.44	1.07882
	69.6	1.17366
	69.76	1.11398
	69.92	1.15156
	70.08	1.23197
	70.24	1.25212
	70.4	1.06715
	70.56	1.24002
	70.72	1.17718
	70.88	1.10748
	71.04	1.14997
	71.2	1.12391
	71.36	1.11973
	71.52	1.20059
	71.68	1.11457
	71.84	1.17266
	72	1.14561
	72.16	1.19266
	72.32	1.04777
	72.48	1.10933
	72.64	1.13241
	72.8	1.13982
	72.96	1.05086
	73.12	1.24593
	73.28	1.05029
	73.44	1.09708
	73.6	1.07319
	73.76	1.09292
	73.92	1.08951
	74.08	1.12208
	74.24	1.08184
	74.4	1.04628
	74.56	1.13156
	74.72	1.06409
	74.88	1.09712
	75.04	1.0078
	75.2	1.04865
	75.36	1.03034
	75.52	0.984292
	75.68	0.974694
	75.84	1.03714
	76	1.09019
	76.16	1.12816
	76.32	0.988114
	76.48	1.07015
	76.64	1.00692
	76.8	1.13344
	76.96	0.996357
	77.12	1.02673
	77.28	0.957526
	77.44	1.10625
	77.6	1.10549
	77.76	1.07788
	77.92	1.0544
	78.08	0.952941
	78.24	1.15004
	78.4	1.03841
	78.56	1.01917
	78.72	1.07396
	78.88	1.1116
	79.04	1.04076
	79.2	1.00051
	79.36	1.02625
	79.52	0.933813
	79.68	0.970764
	79.84	0.982382
	80	1.06322
	80.16	0.990933
	80.32	0.963418
	80.48	0.999798
	80.64	1.0121
	80.8	0.93022
	80.96	0.984191
	81.12	1.07405
	81.28	0.939571
	81.44	0.865029
	81.6	0.98404
	81.76	0.988533
	81.92	0.997447
	82.08	0.923835
	82.24	1.0348
	82.4	0.957939
	82.56	1.00146
	82.72	0.971881
	82.88	0.963657
	83.04	0.979952
	83.2	0.948894
	83.36	0.914064
	83.52	0.917184
	83.68	0.895839
	83.84	0.89088
	84	1.02572
	84.16	0.970946
	84.32	0.885899
	84.48	0.921853
	84.64	0.890202
	84.8	1.00628
	84.96	0.953861
	85.12	0.918054
	85.28	0.939204
	85.44	0.93131
	85.6	0.822594
	85.76	0.959421
	85.92	0.887799
	86.08	0.899564
	86.24	0.908698
	86.4	1.0018
	86.56	0.916656
	86.72	0.982535
	86.88	1.05396
	87.04	0.92557
	87.2	0.832715
	87.36	0.947618
	87.52	0.878824
	87.68	0.889067
	87.84	0.895285
	88	0.826214
	88.16	0.847193
	88.32	0.833518
	88.48	0.845013
	88.64	0.844031
	88.8	0.964543
	88.96	0.849314
	89.12	0.802928
	89.28	0.938403
	89.44	1.01269
	89.6	0.956217
	89.76	0.918866
	89.92	0.965654
	90.08	0.891916
	90.24	0.893118
	90.4	0.890101
	90.56	0.872409
	90.72	0.90613
	90.88	0.88887
	91.04	0.866128
	91.2	0.90437
	91.36	0.914459
	91.52	0.948719
	91.68	0.796225
	91.84	0.862844
	92	0.903214
	92.16	0.848034
	92.32	0.862877
	92.48	0.783224
	92.64	0.886963
	92.8	0.935557
	92.96	0.922543
	93.12	0.810834
	93.28	0.840736
	93.44	0.771801
	93.6	0.854393
	93.76	0.893893
	93.92	0.857687
	94.08	0.904658
	94.24	0.772034
	94.4	0.822158
	94.56	0.866908
	94.72	0.764709
	94.88	0.795654
	95.04	0.807848
	95.2	0.90622
	95.36	0.778415
	95.52	0.804055
	95.68	0.753308
	95.84	0.866333
	96	0.842315
	96.16	0.844738
	96.32	0.84004
	96.48	0.815608
	96.64	0.849381
	96.8	0.809313
	96.96	0.769528
	97.12	0.80631
	97.28	0.767975
	97.44	0.864242
	97.6	0.749976
	97.76	0.82504
	97.92	0.748235
	98.08	0.717561
	98.24	0.738355
	98.4	0.779388
	98.56	0.810868
	98.72	0.793136
	98.88	0.768134
	99.04	0.83198
	99.2	0.833218
	99.36	0.917718
	99.52	0.902492
	99.68	0.657112
	99.84	0.731241
	100	0.890184
	100.16	0.705771
	100.32	0.729689
	100.48	0.781174
	100.64	0.777474
	100.8	0.774079
	100.96	0.740238
	101.12	0.778475
	101.28	0.693803
	101.44	0.815506
	101.6	0.768726
	101.76	0.783089
	101.92	0.758879
	102.08	0.772388
	102.24	0.678262
	102.4	0.674924
	102.56	0.637154
	102.72	0.863712
	102.88	0.65763
	103.04	0.75071
	103.2	0.670477
	103.36	0.731585
	103.52	0.64361
	103.68	0.708079
	103.84	0.720885
	104	0.694475
	104.16	0.800492
	104.32	0.803534
	104.48	0.769799
	104.64	0.724488
	104.8	0.687247
	104.96	0.685125
	105.12	0.800837
	105.28	0.66074
	105.44	0.698987
	105.6	0.648013
	105.76	0.787647
	105.92	0.657334
	106.08	0.700395
	106.24	0.684996
	106.4	0.73717
	106.56	0.650799
	106.72	0.758213
	106.88	0.715486
	107.04	0.696324
	107.2	0.598487
	107.36	0.678073
	107.52	0.697033
	107.68	0.751406
	107.84	0.654589
	108	0.777785
	108.16	0.70948
	108.32	0.682665
	108.48	0.702444
	108.64	0.630617
	108.8	0.658544
	108.96	0.68715
	109.12	0.60234
	109.28	0.653205
	109.44	0.711768
	109.6	0.642176
	109.76	0.659587
	109.92	0.730166
	110.08	0.679319
	110.24	0.599881
	110.4	0.744875
	110.56	0.596825
	110.72	0.774599
	110.88	0.615496
	111.04	0.645593
	111.2	0.590689
	111.36	0.755913
	111.52	0.632698
	111.68	0.577538
	111.84	0.63382
	112	0.571724
	112.16	0.550148
	112.32	0.717593
	112.48	0.653702
	112.64	0.652506
	112.8	0.666766
	112.96	0.606546
	113.12	0.742992
	113.28	0.628781
	113.44	0.564578
	113.6	0.630412
	113.76	0.656065
	113.92	0.615194
	114.08	0.612267
	114.24	0.67336
	114.4	0.672738
	114.56	0.667065
	114.72	0.609563
	114.88	0.693909
	115.04	0.649661
	115.2	0.531188
	115.36	0.560737
	115.52	0.606539
	115.68	0.643879
	115.84	0.645996
	116	0.569693
	116.16	0.613621
	116.32	0.593465
	116.48	0.483925
	116.64	0.49878
	116.8	0.574397
	116.96	0.630068
	117.12	0.639233
	117.28	0.707642
	117.44	0.657287
	117.6	0.554797
	117.76	0.603189
	117.92	0.631176
	118.08	0.597993
	118.24	0.635198
	118.4	0.73267
	118.56	0.60585
	118.72	0.541548
	118.88	0.664098
	119.04	0.626728
	119.2	0.615908
	119.36	0.672891
	119.52	0.571064
	119.68	0.587368
	119.84	0.659569
	120	0.703802
	120.16	0.526623
	120.32	0.500446
	120.48	0.516576
	120.64	0.645486
	120.8	0.564727
	120.96	0.63612
	121.12	0.5671
	121.28	0.515546
	121.44	0.567274
	121.6	0.644738
	121.76	0.569015
	121.92	0.630899
	122.08	0.626073
	122.24	0.657651
	122.4	0.597063
	122.56	0.569713
	122.72	0.677835
	122.88	0.620321
	123.04	0.570371
	123.2	0.641681
	123.36	0.692825
	123.52	0.702804
	123.68	0.506055
	123.84	0.587148
	124	0.555533
	124.16	0.535487
	124.32	0.566254
	124.48	0.66762
	124.64	0.555558
	124.8	0.660867
	124.96	0.545093
	125.12	0.473077
	125.28	0.552154
	125.44	0.535063
	125.6	0.478847
	125.76	0.658428
	125.92	0.54861
	126.08	0.620153
	126.24	0.534336
	126.4	0.504916
	126.56	0.555004
	126.72	0.538643
	126.88	0.704259
	127.04	0.514481
	127.2	0.583229
	127.36	0.590685
	127.52	0.510733
	127.68	0.585398
	127.84	0.624717
	128	0.517275
	128.16	0.563904
	128.32	0.530021
	128.48	0.589313
	128.64	0.431947
	128.8	0.602114
	128.96	0.515488
	129.12	0.62716
	129.28	0.484075
	129.44	0.635195
	129.6	0.582338
	129.76	0.650477
	129.92	0.479059
	130.08	0.552545
	130.24	0.471503
	130.4	0.613728
	130.56	0.524766
	130.72	0.445501
	130.88	0.545069
	131.04	0.536293
	131.2	0.488878
	131.36	0.531618
	131.52	0.466332
	131.68	0.487819
	131.84	0.50045
	132	0.509224
	132.16	0.56039
	132.32	0.471744
	132.48	0.578165
	132.64	0.522353
	132.8	0.668643
	132.96	0.419379
	133.12	0.58944
	133.28	0.4441
	133.44	0.490467
	133.6	0.485556
	133.76	0.484335
	133.92	0.49772
	134.08	0.506585
	134.24	0.539021
	134.4	0.499812
	134.56	0.405411
	134.72	0.475266
	134.88	0.582382
	135.04	0.541767
	135.2	0.464761
	135.36	0.495623
	135.52	0.488778
	135.68	0.482873
	135.84	0.539993
	136	0.562646
	136.16	0.364986
	136.32	0.417086
	136.48	0.409658
	136.64	0.461369
	136.8	0.6011
	136.96	0.506031
	137.12	0.5178
	137.28	0.485316
	137.44	0.497014
	137.6	0.464891
	137.76	0.601691
	137.92	0.532323
	138.08	0.427574
	138.24	0.447465
	138.4	0.503272
	138.56	0.458002
	138.72	0.504583
	138.88	0.42768
	139.04	0.490899
	139.2	0.522578
	139.36	0.419487
	139.52	0.482656
	139.68	0.454852
	139.84	0.587958
	140	0.39365
	140.16	0.524334
	140.32	0.520005
	140.48	0.515443
	140.64	0.470005
	140.8	0.486844
	140.96	0.393362
	141.12	0.411129
	141.28	0.532041
	141.44	0.540166
	141.6	0.51871
	141.76	0.491902
	141.92	0.499387
	142.08	0.526841
	142.24	0.385475
	142.4	0.4244
	142.56	0.420648
	142.72	0.463977
	142.88	0.550706
	143.04	0.470069
	143.2	0.562225
	143.36	0.478193
	143.52	0.430068
	143.68	0.489186
	143.84	0.451544
	144	0.534256
	144.16	0.454993
	144.32	0.501682
	144.48	0.518494
	144.64	0.42691
	144.8	0.488856
	144.96	0.47744
	145.12	0.465689
	145.28	0.288218
	145.44	0.451586
	145.6	0.411849
	145.76	0.45821
	145.92	0.370905
	146.08	0.450497
	146.24	0.381172
	146.4	0.478314
	146.56	0.457158
	146.72	0.516055
	146.88	0.500001
	147.04	0.37409
	147.2	0.432111
	147.36	0.460699
	147.52	0.47369
	147.68	0.398383
	147.84	0.467847
	148	0.459449
	148.16	0.434678
	148.32	0.4249
	148.48	0.417313
	148.64	0.409583
	148.8	0.400474
	148.96	0.338338
	149.12	0.466744
	149.28	0.420599
	149.44	0.367766
	149.6	0.505634
	149.76	0.34452
	149.92	0.469162
	150.08	0.527178
	150.24	0.488558
	150.4	0.374791
	150.56	0.514051
	150.72	0.433844
	150.88	0.498496
	151.04	0.424285
	151.2	0.364347
	151.36	0.468623
	151.52	0.42484
	151.68	0.403495
	151.84	0.377088
	152	0.402784
	152.16	0.517086
	152.32	0.387376
	152.48	0.463806
	152.64	0.342905
	152.8	0.372907
	152.96	0.339224
	153.12	0.450404
	153.28	0.453738
	153.44	0.333104
	153.6	0.369893
	153.76	0.384585
	153.92	0.470204
	154.08	0.388064
	154.24	0.376787
	154.4	0.483588
	154.56	0.429138
	154.72	0.387273
	154.88	0.33259
	155.04	0.41016
	155.2	0.451536
	155.36	0.279237
	155.52	0.302189
	155.68	0.418603
	155.84	0.47584
	156	0.440281
	156.16	0.432589
	156.32	0.486202
	156.48	0.531879
	156.64	0.509826
	156.8	0.477516
	156.96	0.485096
	157.12	0.401977
	157.28	0.385276
	157.44	0.368666
	157.6	0.407835
	157.76	0.414029
	157.92	0.254851
	158.08	0.387335
	158.24	0.316537
	158.4	0.372253
	158.56	0.332224
	158.72	0.362325
	158.88	0.406925
	159.04	0.360662
	159.2	0.26022
	159.36	0.382949
	159.52	0.348185
	159.68	0.433085
	159.84	0.421454
	160	0.417497
	160.16	0.359996
	160.32	0.362567
	160.48	0.351148
	160.64	0.342102
	160.8	0.465181
	160.96	0.314727
	161.12	0.386312
	161.28	0.345442
	161.44	0.381277
	161.6	0.347587
	161.76	0.39658
	161.92	0.420156
	162.08	0.479153
	162.24	0.307027
	162.4	0.380073
	162.56	0.50907
	162.72	0.34106
	162.88	0.34301
	163.04	0.43227
	163.2	0.317942
	163.36	0.403026
	163.52	0.311834
	163.68	0.496247
	163.84	0.402275
	164	0.302718
	164.16	0.397412
	164.32	0.408893
	164.48	0.349062
	164.64	0.449393
	164.8	0.248571
	164.96	0.447661
	165.12	0.364655
	165.28	0.340887
	165.44	0.345227
	165.6	0.340229
	165.76	0.396945
	165.92	0.362047
	166.08	0.296169
	166.24	0.339686
	166.4	0.367596
	166.56	0.42882
	166.72	0.437639
	166.88	0.317707
	167.04	0.367416
	167.2	0.279421
	167.36	0.419275
	167.52	0.464371
	167.68	0.404984
	167.84	0.396612
	168	0.402152
	168.16	0.403896
	168.32	0.293088
	168.48	0.325614
	168.64	0.403396
	168.8	0.341372
	168.96	0.323281
	169.12	0.318566
	169.28	0.330705
	169.44	0.297629
	169.6	0.339173
	169.76	0.352518
	169.92	0.311645
	170.08	0.432016
	170.24	0.386885
	170.4	0.410975
	170.56	0.273307
	170.72	0.446791
	170.88	0.317365
	171.04	0.426344
	171.2	0.317786
	171.36	0.291357
	171.52	0.388944
	171.68	0.267607
	171.84	0.416811
	172	0.323336
	172.16	0.257507
	172.32	0.401841
	172.48	0.375904
	172.64	0.387366
	172.8	0.275157
	172.96	0.314063
	173.12	0.277776
	173.28	0.329893
	173.44	0.311755
	173.6	0.383775
	173.76	0.281589
	173.92	0.323376
	174.08	0.311597
	174.24	0.304373
	174.4	0.369493
	174.56	0.31547
	174.72	0.289743
	174.88	0.194206
	175.04	0.358889
	175.2	0.313561
	175.36	0.312058
	175.52	0.339877
	175.68	0.409137
	175.84	0.344269
	176	0.255213
	176.16	0.431594
	176.32	0.247219
	176.48	0.238794
	176.64	0.314121
	176.8	0.409856
	176.96	0.268217
	177.12	0.281527
	177.28	0.234163
	177.44	0.290351
	177.6	0.233643
	177.76	0.367889
	177.92	0.268782
	178.08	0.263356
	178.24	0.216945
	178.4	0.238008
	178.56	0.264429
	178.72	0.293676
	178.88	0.320898
	179.04	0.374203
	179.2	0.221732
	179.36	0.232733
	179.52	0.347389
	179.68	0.310528
	179.84	0.276168
	180	0.446104
	180.16	0.360031
	180.32	0.318618
	180.48	0.214461
	180.64	0.333178
	180.8	0.270193
	180.96	0.285787
	181.12	0.31417
	181.28	0.372705
	181.44	0.200317
	181.6	0.32688
	181.76	0.279494
	181.92	0.282681
	182.08	0.343062
	182.24	0.239828
	182.4	0.369134
	182.56	0.22277
	182.72	0.216396
	182.88	0.344437
	183.04	0.299388
	183.2	0.24973
	183.36	0.302516
	183.52	0.18058
	183.68	0.216157
	183.84	0.362314
	184	0.317267
	184.16	0.293182
	184.32	0.262267
	184.48	0.239908
	184.64	0.180701
	184.8	0.283983
	184.96	0.291483
	185.12	0.353993
	185.28	0.262998
	185.44	0.317761
	185.6	0.217782
	185.76	0.383079
	185.92	0.257774
	186.08	0.268525
	186.24	0.302202
	186.4	0.357243
	186.56	0.226049
	186.72	0.309842
	186.88	0.309656
	187.04	0.213255
	187.2	0.219398
	187.36	0.210719
	187.52	0.090329
	187.68	0.265995
	187.84	0.271058
	188	0.209876
	188.16	0.30081
	188.32	0.282667
	188.48	0.306648
	188.64	0.169939
	188.8	0.249348
	188.96	0.249881
	189.12	0.277201
	189.28	0.341444
	189.44	0.29053
	189.6	0.336853
	189.76	0.39141
	189.92	0.267996
	190.08	0.220715
	190.24	0.260271
	190.4	0.322185
	190.56	0.29842
	190.72	0.299575
	190.88	0.230247
	191.04	0.339899
	191.2	0.240457
	191.36	0.272793
	191.52	0.32348
	191.68	0.323112
	191.84	0.170552
	192	0.28066
	192.16	0.237195
	192.32	0.230968
	192.48	0.215559
	192.64	0.397287
	192.8	0.263133
	192.96	0.247087
	193.12	0.232135
	193.28	0.204207
	193.44	0.25394
	193.6	0.299114
	193.76	0.333701
	193.92	0.298004
	194.08	0.308323
	194.24	0.296387
	194.4	0.292364
	194.56	0.320623
	194.72	0.271677
	194.88	0.220938
	195.04	0.264249
	195.2	0.298838
	195.36	0.231824
	195.52	0.234278
	195.68	0.315198
	195.84	0.267776
	196	0.161894
	196.16	0.177763
	196.32	0.255438
	196.48	0.210527
	196.64	0.311231
	196.8	0.176905
	196.96	0.193541
	197.12	0.28504
	197.28	0.173628
	197.44	0.234631
	197.6	0.207852
	197.76	0.212194
	197.92	0.368693
	198.08	0.392419
	198.24	0.264141
	198.4	0.269462
	198.56	0.296147
	198.72	0.247428
	198.88	0.176851
	199.04	0.191469
	199.2	0.238581
	199.36	0.283369
	199.52	0.236802
	199.68	0.16463
	199.84	0.265419
	200	0.258337
	200.16	0.325802
	200.32	0.169876
	200.48	0.180785
	200.64	0.329488
	200.8	0.299781
	200.96	0.248236
	201.12	0.265417
	201.28	0.16774
	201.44	0.254348
	201.6	0.218117
	201.76	0.171813
	201.92	0.150569
	202.08	0.233861
	202.24	0.21876
	202.4	0.170705
	202.56	0.191103
	202.72	0.206131
	202.88	0.249781
	203.04	0.11788
	203.2	0.223632
	203.36	0.148296
	203.52	0.161222
	203.68	0.189612
	203.84	0.260701
	204	0.212904
	204.16	0.24773
	204.32	0.183976
	204.48	0.254388
	204.64	0.131731
	204.8	0.229416
	204.96	0.195426
	205.12	0.144674
	205.28	0.258801
	205.44	0.225306
	205.6	0.274396
	205.76	0.282356
	205.92	0.349817
	206.08	0.14048
	206.24	0.324234
	206.4	0.211989
	206.56	0.260882
	206.72	0.201395
	206.88	0.288773
	207.04	0.294986
	207.2	0.143739
	207.36	0.212387
	207.52	0.284383
	207.68	0.383958
	207.84	0.232591
	208	0.286032
	208.16	0.150676
	208.32	0.183427
	208.48	0.263874
	208.64	0.264231
	208.8	0.27009
	208.96	0.297976
	209.12	0.122323
	209.28	0.22818
	209.44	0.206068
	209.6	0.205698
	209.76	0.280209
	209.92	0.202374
	210.08	0.234826
	210.24	0.227555
	210.4	0.275682
	210.56	0.217069
	210.72	0.197108
	210.88	0.246991
	211.04	0.306232
	211.2	0.143908
	211.36	0.24342
	211.52	0.214823
	211.68	0.141784
	211.84	0.224623
	212	0.216018
	212.16	0.113485
	212.32	0.186849
	212.48	0.128696
	212.64	0.274892
	212.8	0.217179
	212.96	0.253513
	213.12	0.259327
	213.28	0.130442
	213.44	0.250317
	213.6	0.07193
	213.76	0.284955
	213.92	0.249989
	214.08	0.172644
	214.24	0.218054
	214.4	0.207933
	214.56	0.278648
	214.72	0.234156
	214.88	0.177766
	215.04	0.189917
	215.2	0.205739
	215.36	0.206034
	215.52	0.158367
	215.68	0.192035
	215.84	0.155143
	216	0.266282
	216.16	0.217532
	216.32	0.142649
	216.48	0.272477
	216.64	0.221747
	216.8	0.179052
	216.96	0.159638
	217.12	0.162403
	217.28	0.287227
	217.44	0.243742
	217.6	0.212316
	217.76	0.238039
	217.92	0.21338
	218.08	0.162969
	218.24	0.274804
	218.4	0.173009
	218.56	0.240257
	218.72	0.286969
	218.88	0.173973
	219.04	0.218214
	219.2	0.170532
	219.36	0.22934
	219.52	0.249901
	219.68	0.127796
	219.84	0.172122
	220	0.222265
	220.16	0.247314
	220.32	0.17669
	220.48	0.146395
	220.64	0.175916
	220.8	0.226143
	220.96	0.190211
	221.12	0.238932
	221.28	0.212203
	221.44	0.202411
	221.6	0.220135
	221.76	0.23379
	221.92	0.222626
	222.08	0.143143
	222.24	0.261462
	222.4	0.244384
	222.56	0.225107
	222.72	0.135372
	222.88	0.204725
	223.04	0.262335
	223.2	0.124292
	223.36	0.269105
	223.52	0.136491
	223.68	0.148202
	223.84	0.122434
	224	0.266114
	224.16	0.095611
	224.32	0.074415
	224.48	0.167761
	224.64	0.176405
	224.8	0.278831
	224.96	0.19178
	225.12	0.233127
	225.28	0.14092
	225.44	0.18707
	225.6	0.179095
	225.76	0.232438
	225.92	0.233729
	226.08	0.144839
	226.24	0.150047
	226.4	0.182896
	226.56	0.188321
	226.72	0.154628
	226.88	0.282202
	227.04	0.24361
	227.2	0.166782
	227.36	0.223826
	227.52	0.18233
	227.68	0.145572
	227.84	0.189408
	228	0.166135
	228.16	0.227793
	228.32	0.179384
	228.48	0.225865
	228.64	0.16627
	228.8	0.280765
	228.96	0.302366
	229.12	0.127596
	229.28	0.257027
	229.44	0.298703
	229.6	0.18318
	229.76	0.183757
	229.92	0.103879
	230.08	0.196874
	230.24	0.188677
	230.4	0.121265
	230.56	0.23094
	230.72	0.184194
	230.88	0.145138
	231.04	0.171691
	231.2	0.184485
	231.36	0.169345
	231.52	0.174827
	231.68	0.059957
	231.84	0.189339
	232	0.251949
	232.16	0.144635
	232.32	0.11081
	232.48	0.152182
	232.64	0.252956
	232.8	0.131769
	232.96	0.077974
	233.12	0.147745
	233.28	0.176677
	233.44	0.156421
	233.6	0.170233
	233.76	0.067078
	233.92	0.220629
	234.08	0.171684
	234.24	0.159092
	234.4	0.187021
	234.56	0.02556
	234.72	0.178317
	234.88	0.181706
	235.04	0.167568
	235.2	0.186588
	235.36	0.136438
	235.52	0.104678
	235.68	0.106231
	235.84	0.191085
	236	0.1413
	236.16	0.181551
	236.32	0.211179
	236.48	0.133498
	236.64	0.286135
	236.8	0.22406
	236.96	0.178233
	237.12	0.13247
	237.28	0.179843
	237.44	0.17947
	237.6	0.179466
	237.76	0.142523
	237.92	0.084152
	238.08	0.165202
	238.24	0.183964
	238.4	0.136281
	238.56	0.154826
	238.72	0.072507
	238.88	0.31633
	239.04	0.05704
	239.2	0.167509
	239.36	0.106259
	239.52	0.102039
	239.68	0.163581
	239.84	0.199221
	240	0.121901
	240.16	0.176931
	240.32	0.115177
	240.48	0.078922
	240.64	0.090456
	240.8	0.172342
	240.96	0.129795
	241.12	0.146662
	241.28	0.218625
	241.44	0.176839
	241.6	0.19438
	241.76	0.101858
	241.92	0.169119
	242.08	0.171501
	242.24	0.153054
	242.4	0.08983
	242.56	0.15563
	242.72	0.08532
	242.88	0.123077
	243.04	0.336346
	243.2	0.160767
	243.36	0.077791
	243.52	0.19291
	243.68	0.186025
	243.84	0.158961
	244	0.255796
	244.16	0.20104
	244.32	0.355177
	244.48	0.109101
	244.64	0.205521
	244.8	0.179136
	244.96	0.249745
	245.12	0.163935
	245.28	0.182088
	245.44	0.078999
	245.6	0.196343
	245.76	0.021374
	245.92	0.152553
	246.08	0.049269
	246.24	0.15626
	246.4	0.14699
	246.56	0.249714
	246.72	0.181416
	246.88	0.226155
	247.04	0.198993
	247.2	0.087233
	247.36	0.268681
	247.52	0.23601
	247.68	0.16029
	247.84	0.060933
	248	0.157114
	248.16	0.17065
	248.32	0.160455
	248.48	0.099978
	248.64	0.038565
	248.8	0.169642
	248.96	0.120397
	249.12	0.181618
	249.28	0.198924
	249.44	0.107167
	249.6	0.160364
	249.76	0.255718
	249.92	0.260088
	250.08	0.190189
	250.24	0.108474
	250.4	0.057509
	250.56	0.162227
	250.72	0.094575
	250.88	0.122584
	251.04	0.077922
	251.2	0.05951
	251.36	0.158114
	251.52	0.171452
	251.68	0.112404
	251.84	0.168301
	252	0.138635
	252.16	0.090286
	252.32	0.215616
	252.48	0.245062
	252.64	0.205984
	252.8	0.175375
	252.96	0.043774
	253.12	0.191197
	253.28	0.041113
	253.44	0.118575
	253.6	0.194757
	253.76	0.21802
	253.92	0.124901
	254.08	0.215247
	254.24	0.06437
	254.4	0.188664
	254.56	0.231664
	254.72	0.115339
	254.88	0.175948
	255.04	0.069928
	255.2	0.185722
	255.36	0.124215
	255.52	0.176367
	255.68	0.116459
	255.84	0.112815
	256	0.167167
	256.16	0.214604
	256.32	0.107718
	256.48	0.059608
	256.64	0.067022
	256.8	0.039222
	256.96	0.109665
	257.12	0.272831
	257.28	0.205386
	257.44	0.167149
	257.6	0.069362
	257.76	0.183687
	257.92	0.023862
	258.08	0.167567
	258.24	0.083412
	258.4	0.104534
	258.56	0.139412
	258.72	0.220727
	258.88	0.015644
	259.04	0.122424
	259.2	0.109933
	259.36	0.185399
	259.52	0.101416
	259.68	0.080393
	259.84	0.162527
	260	0.020887
	260.16	0.106114
	260.32	0.140574
	260.48	0.170285
	260.64	0.085585
	260.8	0.155153
	260.96	0.030743
	261.12	0.229884
	261.28	0.172334
	261.44	0.209157
	261.6	0.249479
	261.76	0.104271
	261.92	0.175201
	262.08	0.149689
	262.24	0.214288
	262.4	0.228619
	262.56	0.165865
	262.72	0.06181
	262.88	0.072069
	263.04	0.077485
	263.2	0.156287
	263.36	0.179498
	263.52	0.033059
	263.68	0.124076
	263.84	0.002422
	264	0.074902
	264.16	0.164865
	264.32	0.080072
	264.48	0.088505
	264.64	0.147566
	264.8	0.187514
	264.96	0.041618
	265.12	0.082261
	265.28	0.12277
	265.44	0.195884
	265.6	0.030015
	265.76	0.176184
	265.92	0.127804
	266.08	0.022032
	266.24	0.12443
	266.4	0.14589
	266.56	0.252328
	266.72	0.17913
	266.88	0.101865
	267.04	0.186268
	267.2	0.093994
	267.36	0.071388
	267.52	0.100999
	267.68	0.213764
	267.84	0.148372
	268	0.110294
	268.16	0.18701
	268.32	0.083556
	268.48	0.090032
	268.64	0.115497
	268.8	0.013358
	268.96	0.085356
	269.12	0.148765
	269.28	0.055053
	269.44	0.157906
	269.6	-0.0701
	269.76	0.208815
	269.92	0.081388
	270.08	0.045625
	270.24	0.161661
	270.4	0.046366
	270.56	0.053437
	270.72	0.181181
	270.88	0.137997
	271.04	0.092003
	271.2	0.147251
	271.36	0.170189
	271.52	0.176994
	271.68	0.071601
	271.84	0.05199
	272	0.159175
	272.16	0.049134
	272.32	0.168342
	272.48	0.139521
	272.64	0.066446
	272.8	0.104108
	272.96	0.071628
	273.12	0.155966
	273.28	-0.01603
	273.44	0.111448
	273.6	0.215158
	273.76	0.110653
	273.92	0.145698
	274.08	0.102413
	274.24	0.072584
	274.4	0.171248
	274.56	0.213312
	274.72	0.160771
	274.88	0.050247
	275.04	0.137583
	275.2	0.051746
	275.36	0.227243
	275.52	0.062875
	275.68	0.057397
	275.84	0.184081
	276	0.193847
	276.16	0.107626
	276.32	0.049202
	276.48	0.134648
	276.64	0.076538
	276.8	-0.00426
	276.96	0.169296
	277.12	0.138652
	277.28	0.109721
	277.44	0.171886
	277.6	0.162349
	277.76	0.186153
	277.92	0.245258
	278.08	0.163214
	278.24	0.071202
	278.4	0.175802
	278.56	0.144009
	278.72	0.136918
	278.88	0.056264
	279.04	0.220405
	279.2	0.224271
	279.36	0.174037
	279.52	0.074988
	279.68	0.117483
	279.84	0.196932
	280	0.070471
	280.16	0.058283
	280.32	0.155495
	280.48	-0.00877
	280.64	0.12276
	280.8	0.170317
	280.96	0.142726
	281.12	0.160039
	281.28	0.002872
	281.44	0.163488
	281.6	0.143845
	281.76	0.172266
	281.92	0.079206
	282.08	0.188561
	282.24	0.119533
	282.4	0.224746
	282.56	0.04633
	282.72	0.09637
	282.88	0.016225
	283.04	0.175974
	283.2	0.04375
	283.36	0.226449
	283.52	0.081132
	283.68	0.058716
	283.84	0.075041
	284	0.071824
	284.16	0.097469
	284.32	0.137026
	284.48	0.127655
	284.64	0.08863
	284.8	0.174586
	284.96	0.243949
	285.12	0.123877
	285.28	0.118881
	285.44	0.019786
	285.6	0.146216
	285.76	0.051924
	285.92	0.021768
	286.08	0.172985
	286.24	0.197468
	286.4	0.067623
	286.56	0.020754
	286.72	0.066885
	286.88	0.19392
	287.04	0.149724
	287.2	0.124914
	287.36	0.122603
	287.52	0.051279
	287.68	0.052147
	287.84	0.155372
	288	0.157924
	288.16	0.012424
	288.32	0.060927
	288.48	0.006238
	288.64	0.106041
	288.8	0.082813
	288.96	0.121157
	289.12	0.1241
	289.28	0.128719
	289.44	0.137126
	289.6	0.084553
	289.76	0.08599
	289.92	0.159155
	290.08	0.095654
	290.24	0.124403
	290.4	0.012813
	290.56	0.116467
	290.72	0.129779
	290.88	0.08475
	291.04	0.197284
	291.2	0.083353
	291.36	0.038328
	291.52	0.067296
	291.68	0.09138
	291.84	-0.01418
	292	0.129513
	292.16	0.113195
	292.32	0.113328
	292.48	0.054657
	292.64	0.156711
	292.8	0.230014
	292.96	0.098834
	293.12	-0.02095
	293.28	0.188279
	293.44	0.020827
	293.6	0.086011
	293.76	0.153697
	293.92	0.092646
	294.08	0.065085
	294.24	0.133829
	294.4	0.154755
	294.56	0.104974
	294.72	0.154309
	294.88	0.096853
	295.04	0.12029
	295.2	0.167683
	295.36	0.109295
	295.52	0.10718
	295.68	0.134851
	295.84	0.031941
	296	0.124246
	296.16	0.062742
	296.32	0.100997
	296.48	0.157348
	296.64	-0.03057
	296.8	0.050347
	296.96	0.108667
	297.12	0.165909
	297.28	0.071254
	297.44	0.01612
	297.6	-0.01653
	297.76	0.090236
	297.92	0.123762
	298.08	0.131405
	298.24	0.032644
	298.4	0.077607
	298.56	0.218629
	298.72	0.069005
	298.88	0.118415
	299.04	0.09134
	299.2	0.127287
	299.36	0.039481
	299.52	0.163654
	299.68	0.104253
	299.84	0.104176
	300	0.093031
	300.16	0.034741
	300.32	0.068427
	300.48	0.022912
	300.64	-0.02074
	300.8	0.161125
	300.96	0.090505
	301.12	0.029417
	301.28	0.134502
	301.44	-0.02727
	301.6	0.095032
	301.76	0.110561
	301.92	0.164397
	302.08	0.075776
	302.24	0.04332
	302.4	0.044732
	302.56	0.114169
	302.72	0.096811
	302.88	0.026238
	303.04	0.152501
	303.2	0.118795
	303.36	0.030144
	303.52	0.052388
	303.68	0.049378
	303.84	0.051682
	304	0.092971
	304.16	0.22851
	304.32	0.089047
	304.48	0.110805
	304.64	0.058942
	304.8	0.0771
	304.96	0.150558
	305.12	0.044614
	305.28	0.172716
	305.44	0.15415
	305.6	0.088015
	305.76	0.111155
	305.92	0.14355
	306.08	0.109977
	306.24	0.119052
	306.4	0.067104
	306.56	0.153981
	306.72	0.13688
	306.88	0.042153
	307.04	0.072531
	307.2	0.168344
	307.36	0.021166
	307.52	0.103305
	307.68	0.010382
	307.84	0.120152
	308	0.211851
	308.16	0.040371
	308.32	0.084641
	308.48	0.169591
	308.64	0.020906
	308.8	0.134501
	308.96	0.091173
	309.12	0.078486
	309.28	0.06943
	309.44	0.026473
	309.6	0.073038
	309.76	0.051923
	309.92	0.035366
	310.08	0.135327
	310.24	0.10958
	310.4	0.070991
	310.56	0.056427
	310.72	0.124317
	310.88	0.049922
	311.04	0.01688
	311.2	0.066358
	311.36	0.134273
	311.52	0.089992
	311.68	-0.01047
	311.84	-0.02044
	312	0.074547
	312.16	0.110738
	312.32	0.023547
	312.48	0.069744
	312.64	0.022504
	312.8	0.032066
	312.96	0.160952
	313.12	0.132906
	313.28	0.097252
	313.44	-0.00653
	313.6	0.099108
	313.76	0.020158
	313.92	0.094392
	314.08	0.19406
	314.24	0.092432
	314.4	0.026854
	314.56	0.060692
	314.72	0.070438
	314.88	0.026721
	315.04	0.136154
	315.2	-0.0064
	315.36	0.175076
	315.52	0.031005
	315.68	-0.00295
	315.84	0.044
	316	0.085169
	316.16	0.142812
	316.32	0.084695
	316.48	0.080387
	316.64	0.051103
	316.8	0.100091
	316.96	0.002888
	317.12	0.122882
	317.28	0.033878
	317.44	0.098705
	317.6	0.135907
	317.76	0.057959
	317.92	0.07784
	318.08	0.092652
	318.24	0.109963
	318.4	0.167421
	318.56	0.151048
	318.72	0.149289
	318.88	0.204993
	319.04	0.073327
	319.2	0.125905
	319.36	0.127192
[truncated: 6,196 more rows]

## Sheet: Figure 4
FIGURE 4
			Data 1			Data 2			Data 3
		Freq (MHz)	Layer Phantom			Muscle Phantom			Adipose Phantom
			Mean	SD	N	Mean	SD	N	Mean	SD	N
		8.29	24.9477	6.90928	3	26.1272	2.08941	3	43.3121	1.28699	3
		8.38	28.7517	1.52449	3	26.1272	2.08941	3	43.3121	1.28699	3
		8.43	33.24	4.45	3	26.1272	2.08941	3	43.3121	1.28699	3
		8.48	42.7207	1.70677	3	26.1272	2.08941	3	43.3121	1.28699	3

## Sheet: Figure 5
FIGURE 5
			Data 1					Data 2					Data 3
			Human Subjects					Rat Muscle					Rat Adipose
		Subject #	1	2	3	4	5	1	2	3	4	5	1	2	3	4	5
		RA1	65.6838	74.9251	68.1696	65.5258	63.6684	79.3257	68.2721	67.8503	72.5276	74.6978	37.3423	50.4623	40.3428	46.9304	46.4588
		RA2	34.3162	25.0749	31.8304	34.4742	36.3316	20.6743	31.7279	32.1497	27.4724	25.3022	62.6577	49.5377	59.6572	53.0696	53.5412
		T2,1	0.0667107	0.068298	0.0589101	0.0713866	0.0604308	0.037575	0.025262	0.022796	0.033528	0.035971	0.071159	0.063455	0.076434	0.07081	0.074653
		T2,2	0.236146	0.218874	0.215603	0.265205	0.220032	0.368707	0.19314	0.231859	0.286806	0.288423	0.466935	0.382637	0.444647	0.456621	0.467483
			Summary Data
			Human		Rat Muscle		Rat Adipose
		Statistics	Mean	StDev	Mean	StDev	Mean	StDev
		RA1	67.5945	4.39922	72.5347	4.76732	44.3073	5.32968
		RA2	32.4055	4.39922	27.4653	4.76732	55.6927	5.32968
		T2,1	0.0651473	0.00530207	0.0310264	0.00660604	0.0713022	0.00498509
		T2,2	0.231172	0.0206199	0.273787	0.0664368	0.443665	0.0353625

## Sheet: Figure S1
FIGURE S1
	Contour Plot
	Version:	COMSOL	5.6.0.280
	Dimension:	3
	x	y	z	IsoLevel
	150.334	38.8898	-41	0.2
	150.323	38.8892	-41	0.2
	150.445	38.6334	-41	0.2
	150.35	38.6416	-41	0.2
	150.042	39.9337	-41	0.2
	149.7	40.2955	-41	0.2
	149.7	40.8939	-41	0.2
	150.033	40.7753	-41	0.2
	163.786	53.5214	-41	0.2
	163.804	53.5047	-41	0.2
	163.853	53.4586	-41	0.2
	163.757	52.789	-41	0.2
	163.775	52.9617	-41	0.2
	163.765	52.8491	-41	0.2
	163.807	53.0717	-41	0.2
	150.657	46.0155	-41	0.2
	150.678	46.0315	-41	0.2
	163.986	52.1398	-41	0.2
	163.787	52.7489	-41	0.2
	150.113	45.6578	-41	0.2
	149.7	45.4302	-41	0.2
	149.911	45.5481	-41	0.2
	150.7	52.2091	-41	0.2
	149.749	52.1941	-41	0.2
	150.401	52.2762	-41	0.2
	150.229	52.4149	-41	0.2
	150.183	52.3934	-41	0.2
	163.581	66.2932	-41	0.2
	163.579	66.2208	-41	0.2
	163.577	66.2967	-41	0.2
	150.332	53.5721	-41	0.2
	150.091	53.5283	-41	0.2
	149.7	53.5938	-41	0.2
	163.658	66.2084	-41	0.2
	163.592	66.3251	-41	0.2
	163.779	39.9418	-41	0.2
	163.786	39.9243	-41	0.2
	137	38.7148	-41	0.2
	150.207	65.6267	-41	0.2
	149.939	65.525	-41	0.2
	150.128	65.6049	-41	0.2
	150.7	57.2454	-41	0.2
	150.475	57.3747	-41	0.2
	150.408	57.4125	-41	0.2
	136.896	38.7983	-41	0.2
	136.875	38.8825	-41	0.2
	150.457	66.6259	-41	0.2
	150.452	66.6205	-41	0.2
	150.465	66.6506	-41	0.2
	150.431	66.6542	-41	0.2
	149.7	57.7822	-41	0.2
	149.949	57.6585	-41	0.2
	149.936	57.6649	-41	0.2
	169.471	75.8709	-41	0.2
	169.51	75.8454	-41	0.2
	169.471	75.9371	-41	0.2
	136	53.7633	-41	0.2
	135.792	53.8208	-41	0.2
	135.401	54.024	-41	0.2
	135.745	54.9726	-41	0.2
	135.601	54.92	-41	0.2
	153.419	103.571	-41	0.2
	169.823	-1.88768	-41	0.2
	169.041	-1.9554	-41	0.2
	149.468	-0.390513	-41	0.2
	149.49	-0.397569	-41	0.2
	96.151	13.0739	-41	0.2
	96.074	13.0398	-41	0.2
	96.1406	12.9721	-41	0.2
	96.0794	12.9865	-41	0.2
	82.4599	13.0842	-41	0.2
	82.3685	13.0431	-41	0.2
	82.3681	12.9711	-41	0.2
	82.4526	12.9554	-41	0.2
	123.848	-0.375649	-41	0.2
	123.82	-0.322533	-41	0.2
	124.035	-0.356161	-41	0.2
	124.05	-0.404222	-41	0.2
	123.42	-0.275431	-41	0.2
	143.434	-14.4266	-41	0.2
	109.567	-0.347976	-41	0.2
	140.978	-13.5307	-41	0.2
	139.974	-13.2303	-41	0.2
	27.2772	79.2	-41	0.2
	27.2857	79.2161	-41	0.2
	68.7473	12.9612	-41	0.2
	68.6754	13.0376	-41	0.2
	68.6699	12.9726	-41	0.2
	68.7489	13.0706	-41	0.2
	26.36	66.336	-41	0.2
	26.3283	66.328	-41	0.2
	26.3223	66.2797	-41	0.2
	81.8028	-0.326504	-41	0.2
	82.0801	-0.480564	-41	0.2
	114.231	-14.8908	-41	0.2
	13.3105	65.459	-41	0.2
	13.4469	65.4408	-41	0.2
	13.4185	65.3391	-41	0.2
	13.4538	65.4536	-41	0.2
	13.3646	65.467	-41	0.2
	13.2383	65.4011	-41	0.2
	13.1622	65.4834	-41	0.2
	13.2003	65.4571	-41	0.2
	13.1589	65.4822	-41	0.2
	13.1828	65.4506	-41	0.2
	13.1868	65.4518	-41	0.2
	13.1827	65.4503	-41	0.2
	13.1844	65.4494	-41	0.2
	13.1859	65.4496	-41	0.2
	27.36	55.2367	-41	0.2
	27.6758	55.1416	-41	0.2
	27.6803	55.1379	-41	0.2
	27.36	53.822	-41	0.2
	27.6686	53.8638	-41	0.2
	13.6825	58.6044	-41	0.2
	13.6552	58.5922	-41	0.2
	39.7703	-0.220551	-41	0.2
	12.7	58.1039	-41	0.2
	12.8999	58.2144	-41	0.2
	13.1253	58.3369	-41	0.2
	10.8182	105	-41	0.2
	10.3301	102.72	-41	0.2
	47.4643	-11.214	-41	0.2
	47.5905	-11.3867	-41	0.2
	13.3459	53.5719	-41	0.2
	-0.554139	65.914	-41	0.2
	-0.636859	66.8766	-41	0.2
	13.0802	53.56	-41	0.2
	12.7	53.5719	-41	0.2
	13.3938	52.2695	-41	0.2
	13.229	52.4162	-41	0.2
	13.7	52.2061	-41	0.2
	13.1369	52.3779	-41	0.2
	12.7233	52.205	-41	0.2
	13.8573	-0.323376	-41	0.2
	-9.61706	71.8808	-41	0.2
	23.571	-10.8011	-41	0.2
	23.2961	-11.2244	-41	0.2
	23.0485	-11.4788	-41	0.2
	13.458	45.1559	-41	0.2
	13.4944	45.1389	-41	0.2
	-0.385889	53.5846	-41	0.2
	13.7	45.0517	-41	0.2
	13.6707	45.0636	-41	0.2
	13.6507	45.0724	-41	0.2
	12.9024	45.4265	-41	0.2
	12.7	45.5408	-41	0.2
	-0.347268	52.4187	-41	0.2
	-0.415401	52.5189	-41	0.2
	-0.406637	53.4575	-41	0.2
	-0.689274	51.9171	-41	0.2
	-0.689171	51.917	-41	0.2
	26.4	38.9446	-41	0.2
	26.5654	38.8878	-41	0.2
	26.441	38.9931	-41	0.2
	26.4373	38.6969	-41	0.2
	26.4784	38.7794	-41	0.2
	13.2684	40.7517	-41	0.2
	13.6793	40.9206	-41	0.2
	13.7	40.281	-41	0.2
	13.5154	40.2727	-41	0.2
	13.2025	40.2087	-41	0.2
	13.2021	40.209	-41	0.2
	13.2022	40.2088	-41	0.2
	-0.23741	40.2277	-41	0.2
	-0.575796	39.1774	-41	0.2
	-0.578243	39.1813	-41	0.2
	-9.76076	-1.75641	-41	0.2
	12.7	38.9251	-41	0.2
	12.8465	38.9323	-41	0.2
	12.7798	38.581	-41	0.2
	12.9365	38.7396	-41	0.2
	150.244	38.7602	-41	0.2
	150.257	38.8571	-41	0.2
	150.236	38.8376	-41	0.2
	150.055	39.9148	-41	0.2
	150.139	39.874	-41	0.2
	150.217	40.1304	-41	0.2
	150.235	40.1566	-41	0.2
	150.21	40.5258	-41	0.2
	150.089	40.7202	-41	0.2
	150.207	40.5333	-41	0.2
	163.968	53.723	-41	0.2
	163.752	53.697	-41	0.2
	164.238	53.9495	-41	0.2
	163.87	52.6644	-41	0.2
	164.466	53.906	-41	0.2
	164.263	53.9398	-41	0.2
	164.759	53.9674	-41	0.2
	164.669	53.9389	-41	0.2
	164.025	52.008	-41	0.2
	164.376	51.8236	-41	0.2
	150.297	45.7742	-41	0.2
	150.404	45.8443	-41	0.2
	165.088	53.98	-41	0.2
	164.658	51.6954	-41	0.2
	165.615	53.7033	-41	0.2
	165.841	53.4023	-41	0.2
	165.26	51.8304	-41	0.2
	165.397	51.872	-41	0.2
	165.395	51.872	-41	0.2
	164.866	51.7054	-41	0.2
	165.107	51.7612	-41	0.2
	150.225	52.4217	-41	0.2
	150.224	52.4139	-41	0.2
	165.901	53.2006	-41	0.2
	165.683	52.3876	-41	0.2
	165.412	51.9274	-41	0.2
	166.008	52.7994	-41	0.2
	150.125	53.4488	-41	0.2
	150.261	53.4387	-41	0.2
	164.102	65.6818	-41	0.2
	164.018	65.8466	-41	0.2
	163.929	66.1579	-41	0.2
	163.91	66.5547	-41	0.2
	163.628	66.3714	-41	0.2
	163.758	40.0161	-41	0.2
	163.768	39.5292	-41	0.2
	163.768	39.2888	-41	0.2
	163.864	40.2473	-41	0.2
	150.199	65.5755	-41	0.2
	150.144	65.5687	-41	0.2
	150.218	65.6156	-41	0.2
	150.2	65.6733	-41	0.2
	150.206	65.6404	-41	0.2
	150.193	65.6419	-41	0.2
	150.184	65.6311	-41	0.2
	164.158	65.7627	-41	0.2
	164.586	66.07	-41	0.2
	164.559	65.9327	-41	0.2
	164.277	66.4535	-41	0.2
	164.305	66.4669	-41	0.2
	164.412	39.2621	-41	0.2
	164.402	39.2664	-41	0.2
	164.434	40.3022	-41	0.2
	164.41	39.2647	-41	0.2
	164.399	39.2763	-41	0.2
	164.403	39.2431	-41	0.2
	164.381	39.1576	-41	0.2
	164.405	39.1339	-41	0.2
	164.769	39.8309	-41	0.2
	164.467	40.278	-41	0.2
	150.435	66.6073	-41	0.2
	150.234	57.5142	-41	0.2
	164.457	39.2374	-41	0.2
	164.831	39.4216	-41	0.2
	164.443	39.1358	-41	0.2
	164.52	39.1332	-41	0.2
	122.828	39.4761	-41	0.2
	122.782	39.4451	-41	0.2
	122.658	39.5066	-41	0.2
	122.927	39.6682	-41	0.2
	122.709	39.6944	-41	0.2
	122.769	39.732	-41	0.2
	122.778	39.7384	-41	0.2
	167.742	76.7505	-41	0.2
	167.695	76.8786	-41	0.2
	168.091	76.3655	-41	0.2
	168.118	76.3526	-41	0.2
	167.658	76.9588	-41	0.2
	169.351	75.8893	-41	0.2
	166.543	79.0904	-41	0.2
	166.708	78.5808	-41	0.2
	166.376	79.6382	-41	0.2
	166.367	79.6724	-41	0.2
	166.983	77.9804	-41	0.2
	166.144	80.5182	-41	0.2
	166.217	80.291	-41	0.2
	165.922	81.3969	-41	0.2
	166.138	80.5318	-41	0.2
	165.879	81.8825	-41	0.2
	165.758	83.3555	-41	0.2
	165.757	83.5222	-41	0.2
	165.737	83.7544	-41	0.2
	165.513	85.4494	-41	0.2
	165.322	86.4206	-41	0.2
	165.519	85.3774	-41	0.2
	164.892	87.5083	-41	0.2
	164.428	88.763	-41	0.2
	163.828	89.4659	-41	0.2
	135.738	53.8303	-41	0.2
	162.066	91.3667	-41	0.2
	160.176	93.1828	-41	0.2
	159.152	93.9943	-41	0.2
	157.491	95.7278	-41	0.2
	158.828	94.3043	-41	0.2
	156.41	96.9708	-41	0.2
	155.331	98.57	-41	0.2
	155.947	97.64	-41	0.2
	154.032	100.949	-41	0.2
	122.881	52.5451	-41	0.2
	122.816	52.4488	-41	0.2
	122.74	52.5465	-41	0.2
	122.865	52.7221	-41	0.2
	109.039	52.9172	-41	0.2
	109.034	52.7455	-41	0.2
	108.985	52.9212	-41	0.2
	109.05	52.9951	-41	0.2
	168.111	-2.05685	-41	0.2
	168.157	-2.04299	-41	0.2
	168.176	-2.03757	-41	0.2
	165.309	-2.85543	-41	0.2
	165.431	-2.82544	-41	0.2
	167.334	-2.30209	-41	0.2
	165.819	-2.71789	-41	0.2
	166.838	-2.44493	-41	0.2
	149.818	-0.371718	-41	0.2
	149.632	-0.24691	-41	0.2
	149.962	-0.696529	-41	0.2
	149.391	-0.400389	-41	0.2
	149.224	-0.493634	-41	0.2
	108.947	52.9545	-41	0.2
	108.965	53.0186	-41	0.2
	163.165	-3.37128	-41	0.2
	163.59	-3.31758	-41	0.2
	161.804	-3.5117	-41	0.2
	162.917	-3.40999	-41	0.2
	162.95	-3.41339	-41	0.2
	162.927	-3.41025	-41	0.2
	164.456	-3.16231	-41	0.2
	149.785	-0.943058	-41	0.2
	149.96	-0.913463	-41	0.2
	149.358	-0.937706	-41	0.2
	149.604	-0.960395	-41	0.2
	160.305	-3.59894	-41	0.2
	161.373	-3.5433	-41	0.2
	161.702	-3.52395	-41	0.2
	157.846	-3.97737	-41	0.2
	155.659	-4.60059	-41	0.2
	156.397	-4.36033	-41	0.2
	156.778	-4.25651	-41	0.2
	157.426	-4.09705	-41	0.2
	159.48	-3.71816	-41	0.2
	158.357	-3.88934	-41	0.2
	158.652	-3.83786	-41	0.2
	159.653	-3.71581	-41	0.2
	159.577	-3.71938	-41	0.2
	154.841	-4.8881	-41	0.2
	155.178	-4.75749	-41	0.2
	153.302	-5.47015	-41	0.2
	154.083	-5.20405	-41	0.2
	154.673	-4.94914	-41	0.2
	152.341	-5.95606	-41	0.2
	152.88	-5.70958	-41	0.2
	151.417	-6.44144	-41	0.2
	150.183	-7.31354	-41	0.2
	123.322	-0.421324	-41	0.2
	123.112	-0.728071	-41	0.2
	123.038	-0.769666	-41	0.2
	124.205	-0.638029	-41	0.2
	124.192	-0.580848	-41	0.2
	148.25	-9.01547	-41	0.2
	148.861	-8.49416	-41	0.2
	149.819	-7.59815	-41	0.2
	149.799	-7.61596	-41	0.2
	123.757	-1.38396	-41	0.2
	123.805	-1.33827	-41	0.2
	124.149	-1.0978	-41	0.2
	123.122	-1.21431	-41	0.2
	122.974	-1.03018	-41	0.2
	122.977	-1.10398	-41	0.2
	146.863	-10.4038	-41	0.2
	145.919	-11.2009	-41	0.2
	129.352	-6.24264	-41	0.2
	129.184	-6.15546	-41	0.2
	145.388	-11.5885	-41	0.2
	109.711	-0.284014	-41	0.2
	108.872	-0.533685	-41	0.2
	109.272	-0.3267	-41	0.2
	109.392	-0.368754	-41	0.2
	68.0466	52.8868	-41	0.2
	68.0362	52.9638	-41	0.2
	68.098	53.0057	-41	0.2
	68.1315	53.0112	-41	0.2
	68.1844	53.0436	-41	0.2
	67.9871	52.9871	-41	0.2
	67.8802	53.0303	-41	0.2
	67.988	53.1169	-41	0.2
	129.527	-6.329	-41	0.2
	129.669	-6.39603	-41	0.2
	126.958	-5.45164	-41	0.2
	125.725	-5.1705	-41	0.2
	126.405	-5.32847	-41	0.2
	127.947	-5.75605	-41	0.2
	128.917	-6.07651	-41	0.2
	125.077	-5.07648	-41	0.2
	131.744	-7.28246	-41	0.2
	137.638	-10.9009	-41	0.2
	136.954	-10.3391	-41	0.2
	136.764	-10.3566	-41	0.2
	137.503	-10.8742	-41	0.2
	137.439	-10.8672	-41	0.2
	135.9	-9.83704	-41	0.2
	139.42	-12.301	-41	0.2
	132.282	-7.54414	-41	0.2
	134.763	-8.99515	-41	0.2
	133.337	-8.18852	-41	0.2
	134.385	-8.68209	-41	0.2
	109.828	-0.457046	-41	0.2
	109.822	-0.752365	-41	0.2
	109.818	-0.909964	-41	0.2
	108.841	-0.837227	-41	0.2
	108.852	-0.766063	-41	0.2
	109.828	-1.27459	-41	0.2
	108.763	-0.946506	-41	0.2
	124.33	-5.07749	-41	0.2
	68.1401	53.1552	-41	0.2
	68.1332	53.1863	-41	0.2
	67.9944	53.1251	-41	0.2
	122.247	-5.62624	-41	0.2
	123.791	-5.09595	-41	0.2
	122.757	-5.4428	-41	0.2
	131.969	-7.37623	-41	0.2
	122.217	-5.63774	-41	0.2
	121.176	-6.14826	-41	0.2
	120.806	-6.3257	-41	0.2
	108.918	-1.3227	-41	0.2
	26.3058	66.3128	-41	0.2
	26.318	66.2813	-41	0.2
	26.3073	66.2946	-41	0.2
	119.057	-7.33345	-41	0.2
	118.725	-7.53165	-41	0.2
	95.7849	-0.834137	-41	0.2
	95.7653	-0.872298	-41	0.2
	95.7609	-0.876477	-41	0.2
	94.97	-0.445345	-41	0.2
	95.0896	-0.442764	-41	0.2
	95.185	-0.346774	-41	0.2
	95.4861	-0.963566	-41	0.2
	95.1621	-1.02756	-41	0.2
	94.9833	-0.575154	-41	0.2
	95.8552	-0.812888	-41	0.2
	95.8641	-0.860773	-41	0.2
	95.879	-0.948211	-41	0.2
	116.935	-8.94764	-41	0.2
	116.698	-9.19017	-41	0.2
	116.543	-9.33889	-41	0.2
	54.3812	52.5919	-41	0.2
	54.2972	52.4862	-41	0.2
	116.439	-9.41592	-41	0.2
	95.4836	-1.09433	-41	0.2
	95.7966	-1.02029	-41	0.2
	95.7421	-1.06198	-41	0.2
	95.2515	-1.16051	-41	0.2
	95.3528	-1.14968	-41	0.2
	82.1037	-0.486263	-41	0.2
	115.189	-11.1659	-41	0.2
	114.824	-12.3088	-41	0.2
	114.631	-12.9834	-41	0.2
	54.4449	52.92	-41	0.2
	54.4071	52.7389	-41	0.2
	54.2185	52.6539	-41	0.2
	54.2031	52.8316	-41	0.2
	54.1886	52.9169	-41	0.2
	81.4107	-0.536453	-41	0.2
	81.3691	-0.892691	-41	0.2
	81.3037	-0.643239	-41	0.2
	82.1742	-0.818112	-41	0.2
	82.193	-0.527285	-41	0.2
	81.9895	-1.04927	-41	0.2
	82.1092	-1.0522	-41	0.2
	81.9886	-1.10705	-41	0.2
	81.4568	-1.03864	-41	0.2
	68.0472	-0.294754	-41	0.2
	67.9666	-0.419808	-41	0.2
	67.9968	-0.350829	-41	0.2
	68.1716	-0.444679	-41	0.2
	67.5608	-0.542829	-41	0.2
	67.5348	-0.569758	-41	0.2
	67.7588	-1.00244	-41	0.2
	68.3591	-0.938748	-41	0.2
	68.2763	-1.07117	-41	0.2
	68.3459	-0.714106	-41	0.2
	68.398	-0.606898	-41	0.2
	67.5924	-0.962392	-41	0.2
	53.8608	-0.397431	-41	0.2
	54.0098	-0.340858	-41	0.2
	54.1974	-0.400327	-41	0.2
	13.1624	65.488	-41	0.2
	53.8229	-0.394011	-41	0.2
	53.5002	-0.499675	-41	0.2
	53.4519	-0.622525	-41	0.2
	53.6817	-0.450392	-41	0.2
	54.047	-1.23132	-41	0.2
	54.3955	-0.753594	-41	0.2
	53.9951	-1.35685	-41	0.2
	40.6899	52.9705	-41	0.2
	40.7266	52.9165	-41	0.2
	13.2025	65.4431	-41	0.2
	53.6507	-1.24048	-41	0.2
	53.6513	-1.24824	-41	0.2
	53.6851	-1.26549	-41	0.2
	53.869	-1.35874	-41	0.2
	40.5909	53.0082	-41	0.2
	40.5543	52.9191	-41	0.2
	40.6371	52.6794	-41	0.2
	40.5781	52.8453	-41	0.2
	40.5791	52.8949	-41	0.2
	40.6057	52.6082	-41	0.2
	27.7768	55.0378	-41	0.2
	27.7978	55.0116	-41	0.2
	27.7353	55.1052	-41	0.2
	27.9088	54.9344	-41	0.2
	28.1016	54.5055	-41	0.2
	28.0658	54.7164	-41	0.2
	27.8562	54.0661	-41	0.2
	27.7931	53.9863	-41	0.2
	40.5174	-0.547496	-41	0.2
	40.5278	-0.568759	-41	0.2
	40.5141	-0.547338	-41	0.2
	40.4092	-0.322971	-41	0.2
	40.3473	-0.335928	-41	0.2
	39.3184	-0.857673	-41	0.2
	40.2837	-0.955808	-41	0.2
	40.3874	-0.841588	-41	0.2
	28.058	54.3177	-41	0.2
	28.0279	54.2981	-41	0.2
	28.101	54.3671	-41	0.2
	13.4472	58.4947	-41	0.2
	10.3173	102.476	-41	0.2
	10.012	100.795	-41	0.2
	9.2664	99.1373	-41	0.2
	9.02098	98.6697	-41	0.2
	8.85655	98.4998	-41	0.2
	7.88344	97.0015	-41	0.2
	39.4257	-1.44446	-41	0.2
	40.2587	-1.40984	-41	0.2
	5.41883	93.6859	-41	0.2
	5.8776	94.386	-41	0.2
	5.61888	93.9992	-41	0.2
	3.74922	92.027	-41	0.2
	4.72339	93.0051	-41	0.2
	2.9085	91.2296	-41	0.2
	40.5771	39.717	-41	0.2
	-0.350383	87.4554	-41	0.2
	-0.29996	87.5087	-41	0.2
	-0.228366	87.5915	-41	0.2
	-0.614795	87.0913	-41	0.2
	2.10838	90.3561	-41	0.2
	1.8473	90.0449	-41	0.2
	-0.158596	87.6522	-41	0.2
	-1.50929	85.5967	-41	0.2
	-1.37602	85.8142	-41	0.2
	-1.45512	85.6579	-41	0.2
	39.4686	-5.25006	-41	0.2
	39.4912	-5.25601	-41	0.2
	38.8479	-5.22903	-41	0.2
	39.5463	-5.25244	-41	0.2
	40.3137	-5.55164	-41	0.2
	38.7428	-5.24524	-41	0.2
	36.9321	-5.41396	-41	0.2
	44.0045	-7.53403	-41	0.2
	44.7036	-7.98847	-41	0.2
	46.7671	-10.1654	-41	0.2
	45.2763	-8.37061	-41	0.2
	42.9769	-6.80498	-41	0.2
	42.9199	-6.7771	-41	0.2
	42.7154	-6.66917	-41	0.2
	40.87	-5.77085	-41	0.2
	40.7001	39.6515	-41	0.2
	40.6648	39.4739	-41	0.2
	40.5093	39.6935	-41	0.2
	40.5721	39.7143	-41	0.2
	40.4732	39.5151	-41	0.2
	40.5841	39.4307	-41	0.2
	-2.38238	84.0849	-41	0.2
	-2.57046	83.667	-41	0.2
	-2.77796	83.3408	-41	0.2
	36.8331	-5.42562	-41	0.2
	35.1925	-5.783	-41	0.2
	35.6951	-5.61098	-41	0.2
	47.1437	-10.7038	-41	0.2
	47.4381	-11.0868	-41	0.2
	47.263	-10.9502	-41	0.2
	13.2585	53.4571	-41	0.2
	-3.11407	82.3798	-41	0.2
	-3.50579	81.4162	-41	0.2
	-3.69421	80.9097	-41	0.2
	-4.075	79.9434	-41	0.2
	-3.80451	80.4972	-41	0.2
	-0.529552	66.0907	-41	0.2
	-0.481462	65.7959	-41	0.2
	-0.53109	66.0114	-41	0.2
	-0.638234	66.8719	-41	0.2
	-0.642435	66.8803	-41	0.2
	-0.577188	65.5951	-41	0.2
	34.6816	-5.99633	-41	0.2
	33.493	-6.35095	-41	0.2
	33.4056	-6.38264	-41	0.2
	31.9539	-6.85471	-41	0.2
	32.819	-6.52224	-41	0.2
	13.0996	53.5169	-41	0.2
	13.2258	52.4218	-41	0.2
	13.2245	52.4155	-41	0.2
	-4.40888	78.7553	-41	0.2
	-4.20807	79.4045	-41	0.2
	-4.52687	78.3259	-41	0.2
	-4.75253	77.6473	-41	0.2
	-4.94721	77.1229	-41	0.2
	-5.00149	76.9378	-41	0.2
	-0.648479	66.8781	-41	0.2
	-0.728479	66.7214	-41	0.2
	-0.80088	65.487	-41	0.2
	-0.934245	65.4896	-41	0.2
	-1.40168	65.8146	-41	0.2
	-1.34526	66.752	-41	0.2
	-1.33749	66.5302	-41	0.2
	-1.39363	66.6227	-41	0.2
	-1.50357	65.9658	-41	0.2
	-1.43352	66.178	-41	0.2
	-1.55314	66.1088	-41	0.2
	28.8271	-8.26428	-41	0.2
	30.8199	-7.31918	-41	0.2
	30.4899	-7.49126	-41	0.2
	30.4846	-7.49439	-41	0.2
	14.1047	-0.447506	-41	0.2
	-5.03093	76.7802	-41	0.2
	-5.06795	76.6617	-41	0.2
	-5.78718	75.4274	-41	0.2
	-5.73378	75.4967	-41	0.2
	27.8738	-9.00736	-41	0.2
	26.7727	-9.32826	-41	0.2
	24.0329	-10.5111	-41	0.2
	24.1987	-10.4271	-41	0.2
	23.1987	-10.3821	-41	0.2
	23.186	-10.3729	-41	0.2
	23.1923	-10.3881	-41	0.2
	23.1896	-10.3739	-41	0.2
	23.1943	-10.3742	-41	0.2
	23.1944	-10.3912	-41	0.2
	23.949	-10.5722	-41	0.2
	13.992	-0.408022	-41	0.2
	13.9876	-0.412094	-41	0.2
	13.7806	-1.15172	-41	0.2
	14.115	-0.717165	-41	0.2
	14.1287	-0.664502	-41	0.2
	14.0947	-0.985488	-41	0.2
	13.5394	-0.355483	-41	0.2
	13.3709	-0.705906	-41	0.2
	13.3294	-0.615619	-41	0.2
	13.4552	-1.13482	-41	0.2
	13.3937	-1.10041	-41	0.2
	-7.34677	73.027	-41	0.2
	-6.37865	74.3212	-41	0.2
	-6.06006	74.8306	-41	0.2
	-7.36154	73.0049	-41	0.2
	-7.36123	73.0058	-41	0.2
	-7.36367	73.0004	-41	0.2
	13.5334	-6.41914	-41	0.2
	14.0251	-6.73431	-41	0.2
	13.2087	-6.27282	-41	0.2
	12.4034	-5.90497	-41	0.2
	12.9082	-6.14281	-41	0.2
	14.1779	-6.82866	-41	0.2
	14.5238	-7.06671	-41	0.2
	15.9043	-8.09521	-41	0.2
	15.4498	-7.72747	-41	0.2
	17.7614	-9.50266	-41	0.2
	18.5978	-10.1554	-41	0.2
	22.8624	-11.3282	-41	0.2
	20.8839	-10.7281	-41	0.2
	20.6692	-10.6943	-41	0.2
	19.2037	-10.3231	-41	0.2
	11.0306	-5.41681	-41	0.2
	10.7816	-5.37535	-41	0.2
	-0.432	53.668	-41	0.2
	-0.396203	52.6846	-41	0.2
	11.7229	-5.57828	-41	0.2
	12.2095	-5.81604	-41	0.2
	6.5879	-4.61861	-41	0.2
	6.84209	-4.62602	-41	0.2
	9.57401	-5.05978	-41	0.2
	9.48931	-5.03874	-41	0.2
	9.46222	-5.03059	-41	0.2
	8.48317	-4.8664	-41	0.2
	8.62124	-4.88631	-41	0.2
	8.36435	-4.84625	-41	0.2
	5.97246	-4.59337	-41	0.2
	6.07761	-4.60374	-41	0.2
	7.11975	-4.67104	-41	0.2
	5.71354	-4.56438	-41	0.2
	13.4298	45.1687	-41	0.2
	13.1791	45.2824	-41	0.2
	-0.640691	54.1059	-41	0.2
	-1.05485	54.3467	-41	0.2
	-0.633098	53.033	-41	0.2
	-0.425843	52.723	-41	0.2
	3.7961	-4.58598	-41	0.2
	4.98967	-4.54241	-41	0.2
	2.91405	-4.54369	-41	0.2
	2.64414	-4.55347	-41	0.2
	2.01245	-4.56047	-41	0.2
	-0.72411	51.8232	-41	0.2
	-0.673581	51.8976	-41	0.2
	-2.2464	54.3666	-41	0.2
	-1.55311	54.4833	-41	0.2
	-0.8155	51.7603	-41	0.2
	-1.54249	51.4275	-41	0.2
	-2.27462	54.3672	-41	0.2
	-2.2907	54.3575	-41	0.2
	-1.55048	51.4255	-41	0.2
	-3.05499	53.8125	-41	0.2
	0.163399	-4.41379	-41	0.2
	0.611976	-4.45713	-41	0.2
	0.189436	-4.41609	-41	0.2
	-0.269428	-4.38616	-41	0.2
	-1.17001	-4.19058	-41	0.2
	-1.8602	51.4909	-41	0.2
	-2.48441	51.6142	-41	0.2
	-2.32711	51.5706	-41	0.2
	-3.21154	53.2826	-41	0.2
	-3.27753	53.1209	-41	0.2
	-3.27239	52.3333	-41	0.2
	-2.33756	-3.89286	-41	0.2
	-3.58198	-3.46145	-41	0.2
	26.5625	38.859	-41	0.2
	-3.22324	52.2643	-41	0.2
	-2.6583	51.7167	-41	0.2
	-4.73009	-3.04565	-41	0.2
	-4.96685	-2.92369	-41	0.2
	13.2016	40.5407	-41	0.2
	-5.95807	-2.50768	-41	0.2
	-6.17743	-2.43865	-41	0.2
	-8.30226	-1.98844	-41	0.2
	13.2023	40.2078	-41	0.2
	-0.921931	40.6814	-41	0.2
	-1.06817	40.6734	-41	0.2
	-0.61453	40.567	-41	0.2
	-0.233514	40.2507	-41	0.2
	-1.19072	40.5664	-41	0.2
	-1.54682	40.3152	-41	0.2
	-0.437289	39.3547	-41	0.2
	-0.574299	39.1761	-41	0.2
	-0.308716	39.6945	-41	0.2
	-0.371616	40.0152	-41	0.2
	-0.690944	39.103	-41	0.2
	13.0427	38.8448	-41	0.2
	12.9552	38.9264	-41	0.2
	-1.37676	39.3033	-41	0.2
	-1.32726	39.294	-41	0.2
	-1.53547	39.5743	-41	0.2
	-1.56177	40.279	-41	0.2
	-1.54958	40.3128	-41	0.2
	-1.62894	40.1247	-41	0.2
	-0.70129	39.0957	-41	0.2
	150.321	38.8885	-41	0.2
	150.7	38.8898	-41	0.2
	150.253	38.7106	-41	0.2
	150.7	38.7833	-41	0.2
	150.035	39.9572	-41	0.2
	150.026	40.7893	-41	0.2
	163.767	52.8699	-41	0.2
	163.802	53.1304	-41	0.2
	150.43	45.8617	-41	0.2
	150.7	46.0478	-41	0.2
	164.015	52.1543	-41	0.2
	149.774	45.4719	-41	0.2
	149.7	52.1895	-41	0.2
	150.23	52.4111	-41	0.2
	163.57	66.2485	-41	0.2
	150.7	53.5849	-41	0.2
	150.076	53.5801	-41	0.2
	150.306	53.51	-41	0.2
	163.607	66.3474	-41	0.2
	150.502	57.3588	-41	0.2
	136.904	38.8239	-41	0.2
	137	38.908	-41	0.2
	149.885	57.6899	-41	0.2
	150.161	57.5531	-41	0.2
	169.563	75.8284	-41	0.2
	170	75.7179	-41	0.2
	135.84	53.7779	-41	0.2
	135.401	54.0194	-41	0.2
	135.619	54.9221	-41	0.2
	135.48	54.7314	-41	0.2
	136	55.1159	-41	0.2
	153.637	102.614	-41	0.2
	153.118	105	-41	0.2
	170	-1.84334	-41	0.2
	168.223	-2.03271	-41	0.2
	149.627	-0.253708	-41	0.2
	123.839	-0.358972	-41	0.2
	124.061	-0.389603	-41	0.2
	123.66	-0.125358	-41	0.2
	143.151	-15	-41	0.2
	143.987	-13.3303	-41	0.2
	142.575	-15	-41	0.2
	27.3097	79.2	-41	0.2
	26.3575	66.3338	-41	0.2
	26.36	66.2557	-41	0.2
	81.8851	-0.396142	-41	0.2
	114.217	-15	-41	0.2
	13.2164	65.4605	-41	0.2
	13.2577	65.4006	-41	0.2
	13.183	65.4508	-41	0.2
	13.1743	65.4749	-41	0.2
	27.6182	55.1496	-41	0.2
	27.362	53.8225	-41	0.2
	13.7	58.6121	-41	0.2
	13.4972	58.5183	-41	0.2
	40.1986	-0.468382	-41	0.2
	12.8025	58.1604	-41	0.2
	10.7447	104.491	-41	0.2
	48.4649	-15	-41	0.2
	13.7	53.5925	-41	0.2
	13.3216	53.516	-41	0.2
	13.0705	53.5891	-41	0.2
	13.2304	52.4128	-41	0.2
	12.7	52.2033	-41	0.2
	-10	71.8124	-41	0.2
	-7.40716	72.9796	-41	0.2
	23.8771	-10.6082	-41	0.2
	13.5695	45.1075	-41	0.2
	-0.393057	53.5524	-41	0.2
	12.8974	45.4292	-41	0.2
	-0.321953	52.3874	-41	0.2
	-0.562936	53.2799	-41	0.2
	26.507	38.9572	-41	0.2
	26.4	38.683	-41	0.2
	26.5675	38.8404	-41	0.2
	13.6696	40.918	-41	0.2
	13.7	40.9137	-41	0.2
	13.5915	40.215	-41	0.2
	13.2019	40.2091	-41	0.2
	-0.360541	40.0826	-41	0.2
	-10	-1.72958	-41	0.2
	12.7144	38.9414	-41	0.2
	12.7	38.5673	-41	0.2
	13.002	38.7749	-41	0.2
	150.178	39.9827	-41	0.2
	150.206	40.5353	-41	0.2
	163.768	53.7102	-41	0.2
	164.161	53.886	-41	0.2
	164.955	53.9881	-41	0.2
	164.321	51.8768	-41	0.2
	164.521	51.7522	-41	0.2
	150.196	45.708	-41	0.2
	165.819	53.5405	-41	0.2
	165.025	51.7411	-41	0.2
	165.5	52.101	-41	0.2
	150.188	53.3189	-41	0.2
	163.985	66.0919	-41	0.2
	163.836	66.5806	-41	0.2
	163.821	40.2261	-41	0.2
	163.762	39.596	-41	0.2
	164.355	40.4527	-41	0.2
	164.255	65.7928	-41	0.2
	164.173	66.6476	-41	0.2
	164.414	39.2581	-41	0.2
	164.392	39.2277	-41	0.2
	164.779	39.962	-41	0.2
	164.773	39.2699	-41	0.2
	164.456	39.2363	-41	0.2
	122.723	39.4757	-41	0.2
	122.892	39.5115	-41	0.2
	122.652	39.6565	-41	0.2
	122.871	39.6951	-41	0.2
	167.735	76.7966	-41	0.2
	167.804	76.7405	-41	0.2
	168.152	76.3068	-41	0.2
	167.412	77.3739	-41	0.2
	166.452	79.3776	-41	0.2
	166.791	78.4188	-41	0.2
	166.186	80.3888	-41	0.2
	165.887	81.5071	-41	0.2
	166.135	80.5434	-41	0.2
	165.763	82.2714	-41	0.2
	165.566	84.2256	-41	0.2
	165.509	85.4594	-41	0.2
	165.114	86.7215	-41	0.2
	164.693	87.9847	-41	0.2
	163.26	90.157	-41	0.2
	161.07	92.3413	-41	0.2
	157.938	95.1423	-41	0.2
	157.006	96.1495	-41	0.2
	154.181	100.288	-41	0.2
	165.485	-2.80452	-41	0.2
	167.101	-2.35339	-41	0.2
	165.942	-2.67652	-41	0.2
	149.927	-0.363876	-41	0.2
	163.111	-3.38041	-41	0.2
	163.528	-3.30975	-41	0.2
	163.826	-3.27266	-41	0.2
	162.732	-3.45692	-41	0.2
	149.845	-0.986595	-41	0.2
	149.471	-0.924001	-41	0.2
	160.496	-3.58909	-41	0.2
	161.656	-3.52614	-41	0.2
	157.946	-3.96166	-41	0.2
	156.46	-4.35482	-41	0.2
	156.926	-4.22428	-41	0.2
	158.805	-3.80632	-41	0.2
	159.775	-3.71396	-41	0.2
	154.555	-4.99835	-41	0.2
	152.683	-5.80794	-41	0.2
	151.379	-6.47237	-41	0.2
	123.153	-0.730966	-41	0.2
	124.205	-0.635501	-41	0.2
	149.684	-7.72407	-41	0.2
	123.809	-1.3114	-41	0.2
	123.274	-1.342	-41	0.2
	122.978	-0.958306	-41	0.2
	146.414	-10.9325	-41	0.2
	147.479	-9.82288	-41	0.2
	129.303	-6.21805	-41	0.2
	109.463	-0.405957	-41	0.2
	68.0642	52.8981	-41	0.2
	68.0299	52.9918	-41	0.2
	68.099	53.006	-41	0.2
	67.9397	53.1563	-41	0.2
	130.288	-6.64478	-41	0.2
	129.092	-6.1357	-41	0.2
	127.403	-5.59413	-41	0.2
	126.023	-5.25335	-41	0.2
	125.465	-5.12124	-41	0.2
	137.85	-10.9778	-41	0.2
	137.106	-10.4043	-41	0.2
	136.445	-10.2156	-41	0.2
	134.26	-8.60274	-41	0.2
	109.886	-0.607922	-41	0.2
	109.869	-1.25691	-41	0.2
	108.866	-0.55341	-41	0.2
	108.844	-0.862146	-41	0.2
	124.672	-5.08366	-41	0.2
	124.028	-5.07579	-41	0.2
	68.1348	53.1846	-41	0.2
	123.37	-5.2291	-41	0.2
	122.206	-5.64191	-41	0.2
	120.917	-6.28665	-41	0.2
	109.256	-1.43784	-41	0.2
	26.3175	66.2827	-41	0.2
	119.222	-7.24703	-41	0.2
	118.045	-7.95138	-41	0.2
	95.8614	-0.797658	-41	0.2
	95.4198	-0.66705	-41	0.2
	95.1765	-0.983756	-41	0.2
	95.8098	-1.03628	-41	0.2
	116.495	-9.39195	-41	0.2
	54.2104	52.5921	-41	0.2
	116.284	-9.71233	-41	0.2
	95.7554	-0.883337	-41	0.2
	81.7438	-0.290999	-41	0.2
	114.672	-12.9351	-41	0.2
	54.4036	52.6555	-41	0.2
	81.4083	-0.568679	-41	0.2
	82.141	-0.828862	-41	0.2
	68.113	-0.417576	-41	0.2
	68.449	-0.51093	-41	0.2
	67.9124	-0.457278	-41	0.2
	67.5862	-0.907481	-41	0.2
	68.0041	-1.09429	-41	0.2
	54.3026	-0.659787	-41	0.2
	53.7881	-0.436208	-41	0.2
	53.6582	-1.21519	-41	0.2
	54.5667	-0.906139	-41	0.2
	40.6907	52.8579	-41	0.2
	53.7901	-1.32944	-41	0.2
	40.5658	52.6811	-41	0.2
	27.7713	55.0401	-41	0.2
	28.0886	54.634	-41	0.2
	27.9645	54.2199	-41	0.2
	27.7176	53.9246	-41	0.2
	40.4982	-0.61084	-41	0.2
	40.4685	-0.376577	-41	0.2
	39.6497	-0.264378	-41	0.2
	39.3251	-0.863028	-41	0.2
	13.217	58.3841	-41	0.2
	9.15505	98.8761	-41	0.2
	6.15434	94.7599	-41	0.2
	5.20835	93.4551	-41	0.2
	2.50048	90.7494	-41	0.2
	40.6184	39.6925	-41	0.2
	-0.544669	87.2047	-41	0.2
	-0.802787	86.8859	-41	0.2
	0.583971	88.8656	-41	0.2
	-1.5657	85.5279	-41	0.2
	38.8668	-5.22714	-41	0.2
	39.666	-5.30528	-41	0.2
	37.5701	-5.19828	-41	0.2
	46.865	-10.386	-41	0.2
	43.1531	-6.92923	-41	0.2
	41.5352	-6.05239	-41	0.2
	40.7123	39.5004	-41	0.2
	40.4313	39.67	-41	0.2
	40.5198	39.4757	-41	0.2
	-2.74446	83.3644	-41	0.2
	36.0407	-5.51531	-41	0.2
	35.079	-5.81817	-41	0.2
	47.2485	-10.9244	-41	0.2
	47.4208	-11.0299	-41	0.2
	13.1833	53.3462	-41	0.2
	-3.25919	82.058	-41	0.2
	-3.7095	80.9554	-41	0.2
	-4.17482	79.4656	-41	0.2
	-4.04128	79.9546	-41	0.2
	-0.537804	66.0388	-41	0.2
	-0.521602	65.9814	-41	0.2
	-0.638394	66.865	-41	0.2
	33.0898	-6.44847	-41	0.2
	-4.59444	78.099	-41	0.2
	-0.759419	66.7923	-41	0.2
	-0.846468	65.4927	-41	0.2
	-1.35534	65.7019	-41	0.2
	-1.40327	66.2076	-41	0.2
	30.2913	-7.57549	-41	0.2
	31.7208	-6.96272	-41	0.2
	30.8154	-7.32094	-41	0.2
	14.1198	-0.612546	-41	0.2
	-5.33297	76.1613	-41	0.2
	27.9866	-8.94693	-41	0.2
	27.461	-9.26025	-41	0.2
	13.8969	-1.17503	-41	0.2
	13.7707	-0.287562	-41	0.2
	13.384	-0.947243	-41	0.2
	-6.33951	74.3388	-41	0.2
	13.8835	-6.63778	-41	0.2
	13.0536	-6.21008	-41	0.2
	14.3945	-6.97395	-41	0.2
	16.4736	-8.42456	-41	0.2
	17.9096	-9.6291	-41	0.2
	21.7481	-10.7845	-41	0.2
	11.4736	-5.51815	-41	0.2
	-0.397285	52.6544	-41	0.2
	6.39413	-4.6099	-41	0.2
	6.76332	-4.61802	-41	0.2
	9.35252	-5.00964	-41	0.2
	7.35399	-4.69349	-41	0.2
	13.0176	45.3659	-41	0.2
	-0.458709	53.6936	-41	0.2
	-0.716601	54.1601	-41	0.2
	4.88957	-4.55096	-41	0.2
	5.32159	-4.52598	-41	0.2
	3.29868	-4.53522	-41	0.2
	2.02614	-4.56176	-41	0.2
	-0.695153	51.8887	-41	0.2
	-2.20143	54.3693	-41	0.2
	-1.32485	54.3736	-41	0.2
	-1.4396	51.4721	-41	0.2
	-2.70531	54.0951	-41	0.2
	0.190808	-4.41554	-41	0.2
	-0.235746	-4.39726	-41	0.2
	-1.11793	-4.20696	-41	0.2
	-3.16209	53.3921	-41	0.2
	-2.42426	51.5715	-41	0.2
	-3.27137	52.3875	-41	0.2
	-1.98613	-4.03542	-41	0.2
	-3.32498	-3.53814	-41	0.2
	-2.78457	51.7945	-41	0.2
	-4.67639	-3.06783	-41	0.2
	-5.8474	-2.55435	-41	0.2
	13.2071	40.6019	-41	0.2
	-7.68701	-2.09987	-41	0.2
	-0.724005	40.5697	-41	0.2
	-0.387492	40.2513	-41	0.2
	-1.50365	40.3412	-41	0.2
	-0.466474	39.3168	-41	0.2
	-0.580856	39.1705	-41	0.2
	-0.30183	39.5604	-41	0.2
	-0.368216	39.938	-41	0.2
	-1.5048	39.3516	-41	0.2
	-0.855368	39.1441	-41	0.2
	-1.674	40.0796	-41	0.2
	150.7	38.8913	-41	0.201
	150.322	38.892	-41	0.201
	150.451	38.6256	-41	0.201
	150.351	38.6342	-41	0.201
	150.041	39.9328	-41	0.201
	149.7	40.2945	-41	0.201
	149.7	40.9044	-41	0.201
	150.04	40.7851	-41	0.201
	163.783	53.5228	-41	0.201
	163.801	53.5055	-41	0.201
	163.852	53.4579	-41	0.201
	163.756	52.7885	-41	0.201
	163.774	52.9623	-41	0.201
	163.764	52.8496	-41	0.201
	163.806	53.0721	-41	0.201
	150.431	45.782	-41	0.201
	150.431	45.7816	-41	0.201
	150.431	45.7815	-41	0.201
	163.98	52.1396	-41	0.201
	163.787	52.7477	-41	0.201
	150.167	45.6114	-41	0.201
	149.7	45.3545	-41	0.201
	149.906	45.4692	-41	0.201
	150.7	52.2101	-41	0.201
	149.747	52.1947	-41	0.201
	150.401	52.277	-41	0.201
	150.23	52.4166	-41	0.201
	150.169	52.3882	-41	0.201
	163.58	66.2927	-41	0.201
	163.579	66.2199	-41	0.201
	163.576	66.2963	-41	0.201
	150.333	53.5712	-41	0.201
	150.091	53.5261	-41	0.201
	149.7	53.593	-41	0.201
	163.659	66.2072	-41	0.201
	163.592	66.3254	-41	0.201
	163.778	39.9416	-41	0.201
	163.785	39.9238	-41	0.201
	137	38.7092	-41	0.201
	150.208	65.6273	-41	0.201
	149.9	65.51	-41	0.201
	150.117	65.6021	-41	0.201
	150.7	57.306	-41	0.201
	150.473	57.4362	-41	0.201
	150.34	57.5122	-41	0.201
	136.889	38.7981	-41	0.201
	136.869	38.8826	-41	0.201
	150.458	66.6254	-41	0.201
	150.451	66.6188	-41	0.201
	150.468	66.6561	-41	0.201
	150.425	66.6606	-41	0.201
	149.847	57.7665	-41	0.201
	150.203	57.5899	-41	0.201
	169.548	75.8088	-41	0.201
	169.578	75.7893	-41	0.201
	169.523	75.8897	-41	0.201
	136	53.7622	-41	0.201
	135.791	53.8193	-41	0.201
	135.736	54.9759	-41	0.201
	135.595	54.9245	-41	0.201
	153.38	103.399	-41	0.201
	169.818	-1.86602	-41	0.201
	169.014	-1.9356	-41	0.201
	149.467	-0.388933	-41	0.201
	149.489	-0.396114	-41	0.201
	96.1523	13.0754	-41	0.201
	96.0731	13.0404	-41	0.201
	96.1416	12.9706	-41	0.201
	96.0787	12.9855	-41	0.201
	82.4612	13.0856	-41	0.201
	82.3677	13.0436	-41	0.201
	82.3673	12.97	-41	0.201
	82.4536	12.9539	-41	0.201
	123.846	-0.369184	-41	0.201
	123.818	-0.315339	-41	0.201
	124.04	-0.349088	-41	0.201
	124.056	-0.397907	-41	0.201
	123.42	-0.274302	-41	0.201
	143.065	-14.8182	-41	0.201
	109.567	-0.347243	-41	0.201
	141.092	-13.4358	-41	0.201
	140.023	-13.116	-41	0.201
	27.2765	79.2	-41	0.201
	27.2856	79.2173	-41	0.201
	68.7485	12.9596	-41	0.201
	68.6746	13.0381	-41	0.201
	68.669	12.9713	-41	0.201
	68.75	13.0719	-41	0.201
	26.36	66.3361	-41	0.201
	26.3281	66.3282	-41	0.201
	26.3224	66.2793	-41	0.201
	81.8007	-0.323195	-41	0.201
	82.0804	-0.47948	-41	0.201
	114.113	-14.9774	-41	0.201
	13.3074	65.4599	-41	0.201
	13.4545	65.4403	-41	0.201
	13.4239	65.3306	-41	0.201
	13.462	65.454	-41	0.201
	13.3658	65.4685	-41	0.201
	13.2406	65.3972	-41	0.201
	13.1613	65.4843	-41	0.201
	13.1995	65.4577	-41	0.201
	55.0057	13.0221	-41	0.201
	55.0058	13.0207	-41	0.201
	55.0045	13.0207	-41	0.201
	55.0048	13.0217	-41	0.201
	13.1562	65.4824	-41	0.201
	13.1795	65.4507	-41	0.201
	13.1893	65.4537	-41	0.201
	13.1793	65.45	-41	0.201
	13.1835	65.4479	-41	0.201
	13.1871	65.4483	-41	0.201
	27.36	55.2451	-41	0.201
	27.6791	55.1474	-41	0.201
	27.6831	55.1442	-41	0.201
	27.36	53.8205	-41	0.201
	27.6711	53.8624	-41	0.201
	13.6627	58.6561	-41	0.201
	13.6043	58.6301	-41	0.201
	39.7631	-0.214506	-41	0.201
	12.7	58.1679	-41	0.201
	12.9001	58.2784	-41	0.201
	13.059	58.3648	-41	0.201
	10.8969	105	-41	0.201
	10.4309	102.797	-41	0.201
	47.5217	-11.0861	-41	0.201
	47.6521	-11.2647	-41	0.201
	13.3468	53.571	-41	0.201
	-0.552968	65.9146	-41	0.201
	-0.633355	66.88	-41	0.201
	13.0799	53.5577	-41	0.201
	12.7	53.571	-41	0.201
	13.3945	52.2702	-41	0.201
	13.2297	52.4178	-41	0.201
	13.7	52.2071	-41	0.201
	13.106	52.3663	-41	0.201
	12.7217	52.2057	-41	0.201
	13.8525	-0.318141	-41	0.201
	-9.59624	71.8041	-41	0.201
	23.4836	-10.78	-41	0.201
	23.2669	-11.1136	-41	0.201
	23.0718	-11.3142	-41	0.201
	-0.381583	53.5856	-41	0.201
	13.7	44.9741	-41	0.201
	13.6225	45.0055	-41	0.201
	13.4334	45.0876	-41	0.201
	12.8902	45.3533	-41	0.201
	12.7	45.4589	-41	0.201
	-0.344826	52.4168	-41	0.201
	-0.414464	52.5192	-41	0.201
	-0.402354	53.4605	-41	0.201
	-0.68265	51.9191	-41	0.201
	-0.682413	51.9189	-41	0.201
	26.4	38.9454	-41	0.201
	26.5681	38.8896	-41	0.201
	26.4422	38.9954	-41	0.201
	26.439	38.6922	-41	0.201
	26.482	38.7785	-41	0.201
	13.2596	40.7592	-41	0.201
	13.6787	40.9318	-41	0.201
	13.7	40.2797	-41	0.201
	13.5129	40.268	-41	0.201
	13.2058	40.2052	-41	0.201
	13.1989	40.2095	-41	0.201
	13.2011	40.2077	-41	0.201
	-0.234864	40.2291	-41	0.201
	-0.573139	39.1758	-41	0.201
	-0.576778	39.1816	-41	0.201
	-9.7657	-1.71905	-41	0.201
	12.7	38.926	-41	0.201
	12.8472	38.9349	-41	0.201
	12.7825	38.5735	-41	0.201
	12.9447	38.7375	-41	0.201
	150.242	38.749	-41	0.201
	150.233	38.8378	-41	0.201
	150.054	39.9134	-41	0.201
	150.141	39.8712	-41	0.201
	150.22	40.132	-41	0.201
	150.239	40.1599	-41	0.201
	150.208	40.5551	-41	0.201
	163.961	53.7305	-41	0.201
	163.748	53.7042	-41	0.201
	164.236	53.9617	-41	0.201
	163.869	52.6635	-41	0.201
	164.415	53.9275	-41	0.201
	164.255	53.954	-41	0.201
	164.768	54.0014	-41	0.201
	164.66	53.9671	-41	0.201
	164.025	51.9883	-41	0.201
	164.367	51.8028	-41	0.201
	150.196	45.6287	-41	0.201
	165.081	54.0217	-41	0.201
	164.665	51.6683	-41	0.201
	165.647	53.7244	-41	0.201
	165.885	53.4315	-41	0.201
	165.371	51.8333	-41	0.201
	165.414	51.8466	-41	0.201
	165.414	51.8466	-41	0.201
	164.91	51.6801	-41	0.201
	165.162	51.739	-41	0.201
	150.224	52.4255	-41	0.201
	150.223	52.4153	-41	0.201
	165.936	53.2595	-41	0.201
	165.67	52.2689	-41	0.201
	165.419	51.8643	-41	0.201
	166.066	52.7707	-41	0.201
	150.125	53.4445	-41	0.201
	150.262	53.4366	-41	0.201
	164.103	65.6716	-41	0.201
	164.017	65.8404	-41	0.201
	163.927	66.1571	-41	0.201
	163.909	66.5601	-41	0.201
	163.628	66.3723	-41	0.201
	163.757	40.0177	-41	0.201
	163.767	39.5288	-41	0.201
	163.767	39.2843	-41	0.201
	163.861	40.2522	-41	0.201
	150.199	65.5683	-41	0.201
	150.135	65.5605	-41	0.201
	150.221	65.6145	-41	0.201
	150.2	65.681	-41	0.201
	150.207	65.6431	-41	0.201
	150.192	65.6448	-41	0.201
	150.182	65.6324	-41	0.201
	164.16	65.7545	-41	0.201
	164.596	66.0697	-41	0.201
	164.569	65.928	-41	0.201
	164.277	66.4656	-41	0.201
	164.306	66.4795	-41	0.201
	164.41	39.2612	-41	0.201
	164.434	40.3402	-41	0.201
	164.375	39.1492	-41	0.201
	164.396	39.2412	-41	0.201
	164.403	39.122	-41	0.201
	164.79	39.8664	-41	0.201
	164.469	40.3147	-41	0.201
	150.431	66.6024	-41	0.201
	149.947	57.7178	-41	0.201
	150.243	57.5684	-41	0.201
	164.49	39.2388	-41	0.201
	164.855	39.4313	-41	0.201
	164.447	39.1241	-41	0.201
	164.536	39.1211	-41	0.201
	122.83	39.476	-41	0.201
	122.782	39.4433	-41	0.201
	122.657	39.5057	-41	0.201
	122.929	39.6694	-41	0.201
	122.705	39.6945	-41	0.201
	122.769	39.7338	-41	0.201
	122.778	39.7405	-41	0.201
	167.723	76.7389	-41	0.201
	167.676	76.8684	-41	0.201
	168.09	76.3288	-41	0.201
	168.119	76.3149	-41	0.201
	167.636	76.9538	-41	0.201
	169.421	75.8283	-41	0.201
	166.531	79.0855	-41	0.201
	166.704	78.5511	-41	0.201
	166.371	79.6075	-41	0.201
	166.364	79.6365	-41	0.201
	166.969	77.9691	-41	0.201
	166.132	80.5154	-41	0.201
	166.206	80.285	-41	0.201
	165.91	81.3885	-41	0.201
	166.124	80.5348	-41	0.201
	165.862	81.8793	-41	0.201
	165.73	83.3455	-41	0.201
	165.729	83.5055	-41	0.201
	165.709	83.7456	-41	0.201
	165.478	85.433	-41	0.201
	165.288	86.3893	-41	0.201
	165.487	85.3175	-41	0.201
	164.845	87.4641	-41	0.201
	164.381	88.7075	-41	0.201
	163.834	89.3485	-41	0.201
	135.397	54.0192	-41	0.201
	162.044	91.2999	-41	0.201
	160.143	93.1281	-41	0.201
	135.396	54.0195	-41	0.201
	135.395	54.02	-41	0.201
	135.477	54.7405	-41	0.201
	159.16	93.9063	-41	0.201
	157.434	95.6977	-41	0.201
	158.816	94.236	-41	0.201
	156.375	96.904	-41	0.201
	155.299	98.5009	-41	0.201
	155.939	97.5346	-41	0.201
	153.966	100.897	-41	0.201
	122.882	52.5453	-41	0.201
	122.816	52.4472	-41	0.201
	122.738	52.5467	-41	0.201
	122.866	52.7255	-41	0.201
	109.04	52.9167	-41	0.201
	109.035	52.7379	-41	0.201
	108.984	52.9208	-41	0.201
	109.052	52.9978	-41	0.201
	168.056	-2.05273	-41	0.201
	168.147	-2.02547	-41	0.201
	168.184	-2.01481	-41	0.201
	165.257	-2.85385	-41	0.201
	165.42	-2.8137	-41	0.201
	167.317	-2.28628	-41	0.201
	165.811	-2.70304	-41	0.201
	166.821	-2.43051	-41	0.201
	149.82	-0.371122	-41	0.201
	149.632	-0.244929	-41	0.201
	149.965	-0.691999	-41	0.201
	149.388	-0.398982	-41	0.201
	149.218	-0.493864	-41	0.201
	108.944	52.9555	-41	0.201
	108.963	53.0222	-41	0.201
	163.539	-3.29011	-41	0.201
	163.163	-3.35492	-41	0.201
	163.6	-3.29767	-41	0.201
	161.737	-3.49744	-41	0.201
	162.9	-3.39349	-41	0.201
	163.161	-3.35517	-41	0.201
	162.914	-3.39387	-41	0.201
	164.445	-3.14581	-41	0.201
	149.787	-0.955356	-41	0.201
	149.963	-0.918729	-41	0.201
	149.354	-0.945728	-41	0.201
	149.59	-0.974219	-41	0.201
	160.302	-3.57768	-41	0.201
	161.362	-3.52247	-41	0.201
	161.695	-3.50252	-41	0.201
	157.824	-3.9498	-41	0.201
	155.594	-4.5833	-41	0.201
	156.385	-4.32592	-41	0.201
	156.758	-4.22531	-41	0.201
	157.432	-4.06167	-41	0.201
	159.439	-3.69229	-41	0.201
	158.325	-3.86395	-41	0.201
	158.64	-3.80896	-41	0.201
	159.648	-3.68943	-41	0.201
	159.556	-3.69377	-41	0.201
	154.8	-4.85936	-41	0.201
	155.079	-4.75138	-41	0.201
	153.249	-5.44581	-41	0.201
	154.068	-5.16646	-41	0.201
	154.661	-4.90983	-41	0.201
	152.329	-5.90735	-41	0.201
	152.866	-5.66289	-41	0.201
	151.358	-6.41581	-41	0.201
	150.305	-7.15627	-41	0.201
	123.321	-0.421569	-41	0.201
	123.108	-0.72574	-41	0.201
	123.028	-0.770861	-41	0.201
	124.216	-0.639676	-41	0.201
	124.203	-0.580686	-41	0.201
	148.203	-8.97204	-41	0.201
	149.761	-7.56921	-41	0.201
	150.143	-7.27033	-41	0.201
	149.77	-7.56216	-41	0.201
	123.765	-1.39374	-41	0.201
	123.803	-1.35773	-41	0.201
	124.158	-1.1155	-41	0.201
	123.136	-1.23944	-41	0.201
	122.967	-1.02974	-41	0.201
	122.971	-1.1138	-41	0.201
	146.8	-10.3675	-41	0.201
	145.783	-11.1845	-41	0.201
	129.371	-6.21863	-41	0.201
	129.182	-6.1204	-41	0.201
	145.142	-11.6524	-41	0.201
	109.713	-0.28243	-41	0.201
	108.866	-0.534065	-41	0.201
	109.27	-0.324714	-41	0.201
	109.391	-0.367249	-41	0.201
	68.0459	52.8805	-41	0.201
	68.0349	52.9616	-41	0.201
	68.0988	53.0052	-41	0.201
	68.1328	53.0107	-41	0.201
	68.1876	53.0443	-41	0.201
	67.9856	52.9864	-41	0.201
	67.8768	53.0303	-41	0.201
	67.9852	53.1196	-41	0.201
	129.511	-6.28799	-41	0.201
	129.705	-6.37919	-41	0.201
	126.959	-5.4078	-41	0.201
	125.69	-5.11413	-41	0.201
	126.365	-5.2753	-41	0.201
	127.773	-5.66083	-41	0.201
	128.911	-6.03687	-41	0.201
	124.981	-5.01719	-41	0.201
	131.791	-7.2621	-41	0.201
	137.716	-10.8647	-41	0.201
	136.941	-10.2857	-41	0.201
	136.759	-10.3024	-41	0.201
	137.537	-10.8293	-41	0.201
	137.452	-10.82	-41	0.201
	135.808	-9.71912	-41	0.201
	139.495	-12.2293	-41	0.201
	132.25	-7.48554	-41	0.201
	134.759	-8.94184	-41	0.201
	133.341	-8.15147	-41	0.201
	134.41	-8.65281	-41	0.201
	109.831	-0.457766	-41	0.201
	109.829	-0.749381	-41	0.201
	109.825	-0.900748	-41	0.201
	108.837	-0.836315	-41	0.201
	108.849	-0.762807	-41	0.201
	109.85	-1.2804	-41	0.201
	108.755	-0.946313	-41	0.201
	124.247	-5.01637	-41	0.201
	68.1417	53.1601	-41	0.201
	68.1347	53.1911	-41	0.201
	67.9919	53.1281	-41	0.201
	122.722	-5.3915	-41	0.201
	123.776	-5.03607	-41	0.201
	131.983	-7.34216	-41	0.201
	122.143	-5.60845	-41	0.201
	120.772	-6.27655	-41	0.201
	121.132	-6.10578	-41	0.201
	108.918	-1.34186	-41	0.201
	26.3054	66.3128	-41	0.201
	26.3177	66.2811	-41	0.201
	26.307	66.2945	-41	0.201
	119.011	-7.28478	-41	0.201
	118.454	-7.61764	-41	0.201
	95.7861	-0.831442	-41	0.201
	95.7652	-0.872052	-41	0.201
	95.7606	-0.876499	-41	0.201
	94.9652	-0.444588	-41	0.201
	95.0891	-0.441915	-41	0.201
	95.1879	-0.342515	-41	0.201
	95.4951	-0.960637	-41	0.201
	95.1544	-1.02793	-41	0.201
	94.979	-0.579007	-41	0.201
	95.8614	-0.807602	-41	0.201
	95.871	-0.858908	-41	0.201
	95.887	-0.952593	-41	0.201
	116.801	-8.96858	-41	0.201
	116.549	-9.22619	-41	0.201
	116.462	-9.30916	-41	0.201
	54.3825	52.592	-41	0.201
	54.2973	52.4847	-41	0.201
	116.378	-9.36348	-41	0.201
	95.4612	-1.11136	-41	0.201
	95.7999	-1.03127	-41	0.201
	95.7409	-1.07637	-41	0.201
	95.2484	-1.16774	-41	0.201
	95.3549	-1.15636	-41	0.201
	82.1047	-0.485358	-41	0.201
	115.087	-11.1499	-41	0.201
	114.745	-12.2191	-41	0.201
	114.557	-12.8588	-41	0.201
	54.4465	52.9227	-41	0.201
	54.4081	52.7393	-41	0.201
	54.2172	52.6532	-41	0.201
	54.2015	52.8332	-41	0.201
	54.1869	52.9196	-41	0.201
	81.4074	-0.536423	-41	0.201
	81.3653	-0.894956	-41	0.201
	81.299	-0.641695	-41	0.201
	82.1774	-0.827613	-41	0.201
	82.1968	-0.527666	-41	0.201
	81.9952	-1.05393	-41	0.201
	82.1121	-1.05678	-41	0.201
	81.9944	-1.11258	-41	0.201
	81.4544	-1.04314	-41	0.201
	68.0472	-0.292386	-41	0.201
	67.9656	-0.419088	-41	0.201
	67.9962	-0.3492	-41	0.201
	68.1718	-0.443625	-41	0.201
	67.5558	-0.542837	-41	0.201
	67.5294	-0.570118	-41	0.201
	67.8097	-1.02767	-41	0.201
	68.3626	-0.942128	-41	0.201
	68.2787	-1.07645	-41	0.201
	68.3493	-0.714261	-41	0.201
	68.4022	-0.605513	-41	0.201
	67.5881	-0.974326	-41	0.201
	53.8599	-0.396566	-41	0.201
	54.0117	-0.338919	-41	0.201
	54.2029	-0.399517	-41	0.201
	13.1616	65.4913	-41	0.201
	53.8228	-0.393214	-41	0.201
	53.4935	-0.499655	-41	0.201
	53.4439	-0.625636	-41	0.201
	53.6796	-0.449116	-41	0.201
	54.0757	-1.22275	-41	0.201
	54.4015	-0.756222	-41	0.201
	54.0153	-1.36914	-41	0.201
	40.6909	52.9725	-41	0.201
	40.7286	52.917	-41	0.201
	13.2019	65.4425	-41	0.201
	53.6343	-1.24453	-41	0.201
	53.6352	-1.25645	-41	0.201
	53.6872	-1.28298	-41	0.201
	53.8681	-1.37133	-41	0.201
	40.5892	53.0112	-41	0.201
	40.5516	52.9197	-41	0.201
	40.6385	52.6796	-41	0.201
	40.5761	52.8439	-41	0.201
	40.5771	52.8948	-41	0.201
	40.6056	52.6051	-41	0.201
	27.7804	55.0426	-41	0.201
	27.7975	55.0212	-41	0.201
	27.7391	55.1109	-41	0.201
	27.9105	54.9425	-41	0.201
	28.1062	54.5116	-41	0.201
	28.0704	54.7206	-41	0.201
	27.8571	54.0623	-41	0.201
	27.7958	53.9848	-41	0.201
	40.5204	-0.547156	-41	0.201
	40.5332	-0.573317	-41	0.201
	40.5164	-0.546962	-41	0.201
	40.4099	-0.321719	-41	0.201
	40.3463	-0.335041	-41	0.201
	39.6469	-0.256711	-41	0.201
	40.2914	-0.955433	-41	0.201
	40.3907	-0.846056	-41	0.201
	28.0605	54.3144	-41	0.201
	28.0289	54.2938	-41	0.201
	28.1056	54.3663	-41	0.201
	13.4188	58.543	-41	0.201
	10.4189	102.57	-41	0.201
	10.1027	100.828	-41	0.201
	9.33017	99.1106	-41	0.201
	9.08962	98.6473	-41	0.201
	8.91851	98.4704	-41	0.201
	7.9059	96.9113	-41	0.201
	39.3101	-0.864239	-41	0.201
	40.2657	-1.4205	-41	0.201
	39.3098	-0.861892	-41	0.201
	39.3095	-0.860336	-41	0.201
	39.3104	-0.85913	-41	0.201
	5.51427	93.7138	-41	0.201
	5.88373	94.2776	-41	0.201
	5.67537	93.9661	-41	0.201
	3.86643	92.0674	-41	0.201
	4.77619	92.9808	-41	0.201
	2.95378	91.2018	-41	0.201
	40.5772	39.7191	-41	0.201
	-0.312427	87.4371	-41	0.201
	-0.258035	87.4946	-41	0.201
	-0.180805	87.5839	-41	0.201
	-0.589668	87.0572	-41	0.201
	2.1503	90.3188	-41	0.201
	1.91023	90.0327	-41	0.201
	-0.113602	87.6424	-41	0.201
	-1.48406	85.58	-41	0.201
	-1.34129	85.806	-41	0.201
	-1.41766	85.655	-41	0.201
	39.4013	-5.17541	-41	0.201
	39.4453	-5.18696	-41	0.201
	38.8178	-5.15797	-41	0.201
	39.5522	-5.18001	-41	0.201
	40.3467	-5.49641	-41	0.201
	38.6251	-5.18768	-41	0.201
	36.9069	-5.37017	-41	0.201
	43.9822	-7.43663	-41	0.201
	44.7416	-7.93023	-41	0.201
	46.9829	-10.2948	-41	0.201
	45.3637	-8.3453	-41	0.201
	43.0482	-6.77486	-41	0.201
	42.9403	-6.72209	-41	0.201
	42.5532	-6.51773	-41	0.201
	40.8295	-5.68664	-41	0.201
	40.7017	39.6525	-41	0.201
	40.6681	39.4737	-41	0.201
	40.5038	39.6937	-41	0.201
	40.5718	39.7163	-41	0.201
	40.4718	39.5143	-41	0.201
	40.5843	39.4288	-41	0.201
	-2.35475	84.0795	-41	0.201
	-2.54988	83.6458	-41	0.201
	-2.76226	83.3094	-41	0.201
	36.8145	-5.38105	-41	0.201
	35.1529	-5.75568	-41	0.201
	35.6991	-5.56875	-41	0.201
	47.2553	-10.7237	-41	0.201
	47.329	-10.8789	-41	0.201
	47.5074	-11.0167	-41	0.201
	47.4979	-10.9856	-41	0.201
	13.259	53.455	-41	0.201
	-3.08195	82.3954	-41	0.201
	-3.47728	81.4287	-41	0.201
	-3.67138	80.9124	-41	0.201
	-4.0588	79.9246	-41	0.201
	-3.78422	80.4904	-41	0.201
	-0.528457	66.0913	-41	0.201
	-0.478309	65.7932	-41	0.201
	-0.53048	66.0123	-41	0.201
	-0.635955	66.8711	-41	0.201
	-0.643898	66.8871	-41	0.201
	-0.576645	65.587	-41	0.201
	34.6413	-5.97219	-41	0.201
	33.3894	-6.34568	-41	0.201
	30.7949	-7.2933	-41	0.201
	33.3281	-6.3679	-41	0.201
	31.8402	-6.86697	-41	0.201
	32.8048	-6.4963	-41	0.201
	13.1002	53.5124	-41	0.201
	13.2253	52.4254	-41	0.201
	13.2236	52.4169	-41	0.201
	-4.38482	78.756	-41	0.201
	-4.19292	79.3764	-41	0.201
	-4.50909	78.3038	-41	0.201
	-4.73131	77.6332	-41	0.201
	-4.91732	77.1321	-41	0.201
	-4.97767	76.9263	-41	0.201
	-0.655325	66.8829	-41	0.201
	-0.731245	66.7342	-41	0.201
	-0.806435	65.4759	-41	0.201
	-0.938451	65.4787	-41	0.201
	-1.4107	65.7972	-41	0.201
	-1.35442	66.7607	-41	0.201
	-1.35078	66.5428	-41	0.201
	-1.40345	66.6296	-41	0.201
	-1.52553	65.9676	-41	0.201
	-1.44659	66.2068	-41	0.201
	-1.58139	66.1288	-41	0.201
	30.6715	-7.35502	-41	0.201
	28.8033	-8.23972	-41	0.201
	31.7123	-6.92624	-41	0.201
	30.474	-7.45834	-41	0.201
	30.4714	-7.45991	-41	0.201
	14.1101	-0.447411	-41	0.201
	-5.01041	76.751	-41	0.201
	-5.05157	76.6193	-41	0.201
	-5.7327	75.4385	-41	0.201
	-5.68727	75.4975	-41	0.201
	27.8647	-8.96994	-41	0.201
	26.7466	-9.28827	-41	0.201
	23.906	-10.5146	-41	0.201
	24.0779	-10.4275	-41	0.201
	23.217	-10.3644	-41	0.201
	23.1569	-10.3214	-41	0.201
	23.1868	-10.3929	-41	0.201
	23.1743	-10.3262	-41	0.201
	23.1961	-10.3275	-41	0.201
	23.1969	-10.4073	-41	0.201
	23.8467	-10.5578	-41	0.201
	13.9928	-0.406292	-41	0.201
	13.9882	-0.410532	-41	0.201
	13.8265	-1.16815	-41	0.201
	14.1214	-0.715402	-41	0.201
	14.1341	-0.667019	-41	0.201
	14.1007	-0.989232	-41	0.201
	13.5356	-0.353193	-41	0.201
	13.3621	-0.703912	-41	0.201
	13.3223	-0.617375	-41	0.201
	13.4557	-1.1489	-41	0.201
	13.3857	-1.10969	-41	0.201
	-7.12739	73.2367	-41	0.201
	-6.34102	74.2879	-41	0.201
	-6.01754	74.8156	-41	0.201
	-7.30095	72.9767	-41	0.201
	-7.29733	72.9875	-41	0.201
	-7.326	72.9236	-41	0.201
	13.5563	-6.36988	-41	0.201
	14.0745	-6.7011	-41	0.201
	13.1991	-6.2089	-41	0.201
	12.3586	-5.82414	-41	0.201
	12.8959	-6.07726	-41	0.201
	14.2382	-6.80219	-41	0.201
	14.5868	-7.04141	-41	0.201
	15.9198	-8.04022	-41	0.201
	15.421	-7.63666	-41	0.201
	17.7774	-9.43381	-41	0.201
	18.6028	-10.0792	-41	0.201
	22.9251	-11.1955	-41	0.201
	21.102	-10.7053	-41	0.201
	20.8674	-10.6684	-41	0.201
	19.2653	-10.2625	-41	0.201
	11.0408	-5.37211	-41	0.201
	10.7521	-5.32403	-41	0.201
	-0.43344	53.6793	-41	0.201
	-0.395309	52.6854	-41	0.201
	11.7702	-5.54163	-41	0.201
	12.191	-5.74724	-41	0.201
	6.57322	-4.58235	-41	0.201
	6.7884	-4.58338	-41	0.201
	9.47135	-4.99225	-41	0.201
	8.48902	-4.83087	-41	0.201
	8.33798	-4.80526	-41	0.201
	5.91623	-4.55646	-41	0.201
	6.07392	-4.572	-41	0.201
	7.13563	-4.63968	-41	0.201
	5.52796	-4.51299	-41	0.201
	13.175	45.2053	-41	0.201
	-0.64078	54.1263	-41	0.201
	-1.06149	54.369	-41	0.201
	-0.632057	53.0334	-41	0.201
	-0.426168	52.7254	-41	0.201
	3.77511	-4.55458	-41	0.201
	4.98858	-4.51098	-41	0.201
	2.91771	-4.51993	-41	0.201
	2.61883	-4.53076	-41	0.201
	1.99909	-4.53743	-41	0.201
	-0.714297	51.8129	-41	0.201
	-0.646687	51.8744	-41	0.201
	-2.21902	54.4173	-41	0.201
	-1.53537	54.5203	-41	0.201
	-1.09958	51.6061	-41	0.201
	-1.52213	51.4045	-41	0.201
	-2.3119	54.4193	-41	0.201
	-2.36483	54.3873	-41	0.201
	-1.53466	51.3919	-41	0.201
	-3.12468	53.8287	-41	0.201
	0.145788	-4.39108	-41	0.201
	0.628444	-4.43629	-41	0.201
	0.21272	-4.39701	-41	0.201
	-0.28034	-4.36265	-41	0.201
	-1.19938	-4.15951	-41	0.201
	-2.21669	51.4934	-41	0.201
	-1.55792	51.379	-41	0.201
	-2.42694	51.4952	-41	0.201
	-2.45301	51.4963	-41	0.201
	-3.28146	53.3523	-41	0.201
	-2.45357	51.496	-41	0.201
	-2.45325	51.4961	-41	0.201
	-3.38991	53.0865	-41	0.201
	-3.38664	52.3239	-41	0.201
	-2.35147	-3.85996	-41	0.201
	-3.57283	-3.44022	-41	0.201
	26.565	38.8589	-41	0.201
	-3.28147	52.1763	-41	0.201
	-2.70275	51.6388	-41	0.201
	-2.45888	51.4965	-41	0.201
	-4.71531	-3.02574	-41	0.201
	-5.01066	-2.87359	-41	0.201
	13.1966	40.5396	-41	0.201
	-5.965	-2.47298	-41	0.201
	-6.254	-2.38203	-41	0.201
	-8.26916	-1.95713	-41	0.201
	13.2022	40.1907	-41	0.201
	-0.920027	40.7024	-41	0.201
	-1.08072	40.6936	-41	0.201
	-0.615827	40.5775	-41	0.201
	-0.230917	40.2525	-41	0.201
	-1.17391	40.6123	-41	0.201
	-1.56827	40.3467	-41	0.201
	-0.435609	39.3553	-41	0.201
	-0.570913	39.1739	-41	0.201
	-0.307988	39.6949	-41	0.201
	-0.370593	40.0154	-41	0.201
	-0.686451	39.1008	-41	0.201
	13.0504	38.8443	-41	0.201
	12.9598	38.9288	-41	0.201
	-1.38546	39.296	-41	0.201
	-1.35019	39.2894	-41	0.201
	-1.54133	39.529	-41	0.201
	-1.62243	40.2158	-41	0.201
	-1.57827	40.3379	-41	0.201
	-1.66557	40.1166	-41	0.201
	-0.707052	39.0863	-41	0.201
	150.324	38.8913	-41	0.201
	150.25	38.7064	-41	0.201
	150.7	38.772	-41	0.201
	150.035	39.957	-41	0.201
	150.034	40.7973	-41	0.201
	150.098	40.7284	-41	0.201
	163.766	52.8708	-41	0.201
	163.801	53.1314	-41	0.201
	150.7	45.9632	-41	0.201
	150.428	45.78	-41	0.201
	164.013	52.1562	-41	0.201
	149.729	45.3705	-41	0.201
	149.7	52.1903	-41	0.201
	150.231	52.4115	-41	0.201
	163.57	66.2481	-41	0.201
	150.7	53.5839	-41	0.201
	150.075	53.5792	-41	0.201
	150.307	53.5075	-41	0.201
	163.607	66.3484	-41	0.201
	150.529	57.4042	-41	0.201
	136.898	38.8253	-41	0.201
	137	38.9093	-41	0.201
	149.7	57.8398	-41	0.201
	150.043	57.6695	-41	0.201
	169.618	75.7763	-41	0.201
	170	75.692	-41	0.201
	135.839	53.7769	-41	0.201
	135.613	54.9266	-41	0.201
	136	55.1244	-41	0.201
	153.555	102.629	-41	0.201
	153.043	105	-41	0.201
	170	-1.82045	-41	0.201
	168.278	-2.00525	-41	0.201
	149.629	-0.249727	-41	0.201
	123.837	-0.352794	-41	0.201
	124.066	-0.383573	-41	0.201
	123.662	-0.122817	-41	0.201
	142.975	-15	-41	0.201
	143.856	-13.2518	-41	0.201
	142.793	-15	-41	0.201
	27.3114	79.2	-41	0.201
	26.3576	66.334	-41	0.201
	26.36	66.2554	-41	0.201
	81.8858	-0.395248	-41	0.201
	114.11	-15	-41	0.201
	13.217	65.4613	-41	0.201
	13.2505	65.3969	-41	0.201
	13.1801	65.4512	-41	0.201
	13.1799	65.4711	-41	0.201
	27.6284	55.1545	-41	0.201
	27.3604	53.8205	-41	0.201
	13.7	58.6726	-41	0.201
	13.4935	58.5782	-41	0.201
	40.1987	-0.466532	-41	0.201
	12.8315	58.2404	-41	0.201
	10.8168	104.445	-41	0.201
	48.5561	-15	-41	0.201
	13.7	53.5915	-41	0.201
	13.3218	53.5136	-41	0.201
	13.0696	53.5882	-41	0.201
	13.2315	52.4133	-41	0.201
	12.7	52.2041	-41	0.201
	-10	71.7321	-41	0.201
	-7.83734	72.6787	-41	0.201
	23.7958	-10.5833	-41	0.201
	-0.389644	53.5493	-41	0.201
	13.5697	45.0287	-41	0.201
	12.8282	45.3865	-41	0.201
	-0.318953	52.3848	-41	0.201
	-0.562358	53.2787	-41	0.201
	26.5101	38.9585	-41	0.201
	26.4	38.6777	-41	0.201
	26.5704	38.839	-41	0.201
	13.6711	40.9297	-41	0.201
	13.7	40.9247	-41	0.201
	13.5877	40.2114	-41	0.201
	13.197	40.2121	-41	0.201
	-0.359611	40.0822	-41	0.201
	-10	-1.69278	-41	0.201
	12.7158	38.944	-41	0.201
	12.7	38.5593	-41	0.201
	13.0083	38.7718	-41	0.201
	150.257	38.8602	-41	0.201
	150.179	39.9744	-41	0.201
	150.214	40.5357	-41	0.201
	163.764	53.7179	-41	0.201
	164.175	53.9117	-41	0.201
	165.004	54.0264	-41	0.201
	164.302	51.8652	-41	0.201
	164.505	51.7353	-41	0.201
	165.866	53.5495	-41	0.201
	165.051	51.7117	-41	0.201
	165.447	51.9197	-41	0.201
	150.188	53.3157	-41	0.201
	163.984	66.0916	-41	0.201
	163.839	66.5843	-41	0.201
	163.821	40.2326	-41	0.201
	163.761	39.5967	-41	0.201
	164.368	40.4647	-41	0.201
	164.254	65.7836	-41	0.201
	164.176	66.6546	-41	0.201
	164.408	39.2617	-41	0.201
	164.388	39.23	-41	0.201
	164.798	39.9808	-41	0.201
	164.794	39.27	-41	0.201
	164.473	39.2218	-41	0.201
	122.72	39.4754	-41	0.201
	122.894	39.5107	-41	0.201
	122.651	39.6576	-41	0.201
	122.875	39.6952	-41	0.201
	167.715	76.7878	-41	0.201
	167.783	76.7291	-41	0.201
	168.152	76.2703	-41	0.201
	167.374	77.3958	-41	0.201
	166.435	79.3866	-41	0.201
	166.772	78.4192	-41	0.201
	166.174	80.3875	-41	0.201
	165.869	81.5173	-41	0.201
	166.119	80.5514	-41	0.201
	165.735	82.3052	-41	0.201
	165.531	84.2328	-41	0.201
	165.471	85.4489	-41	0.201
	165.052	86.731	-41	0.201
	164.623	87.9976	-41	0.201
	163.157	90.1725	-41	0.201
	135.736	53.8289	-41	0.201
	161	92.3212	-41	0.201
	135.396	54.0279	-41	0.201
	157.869	95.1272	-41	0.201
	156.936	96.1302	-41	0.201
	154.104	100.286	-41	0.201
	165.492	-2.78568	-41	0.201
	167.094	-2.33514	-41	0.201
	165.958	-2.65351	-41	0.201
	149.93	-0.363192	-41	0.201
	163.17	-3.35276	-41	0.201
	163.845	-3.25079	-41	0.201
	162.719	-3.43948	-41	0.201
	162.949	-3.39849	-41	0.201
	149.843	-0.995163	-41	0.201
	149.447	-0.934621	-41	0.201
	160.571	-3.56374	-41	0.201
	161.675	-3.50343	-41	0.201
	157.943	-3.93103	-41	0.201
	156.452	-4.32002	-41	0.201
	156.964	-4.18058	-41	0.201
	158.803	-3.77525	-41	0.201
	159.797	-3.68719	-41	0.201
	154.564	-4.95052	-41	0.201
	152.687	-5.75207	-41	0.201
	151.411	-6.38969	-41	0.201
	123.153	-0.72888	-41	0.201
	124.216	-0.637244	-41	0.201
	148.878	-8.39567	-41	0.201
	150.031	-7.35734	-41	0.201
	123.806	-1.33656	-41	0.201
	123.269	-1.35061	-41	0.201
	122.972	-0.947894	-41	0.201
	146.381	-10.8605	-41	0.201
	147.507	-9.70072	-41	0.201
	129.332	-6.19888	-41	0.201
	109.464	-0.404877	-41	0.201
	68.0632	52.8916	-41	0.201
	68.0283	52.9911	-41	0.201
	68.099	53.0053	-41	0.201
	67.9374	53.1587	-41	0.201
	130.548	-6.71761	-41	0.201
	129.117	-6.10631	-41	0.201
	127.438	-5.56109	-41	0.201
	126.038	-5.21112	-41	0.201
	125.484	-5.0752	-41	0.201
	137.997	-10.9666	-41	0.201
	137.124	-10.3645	-41	0.201
	136.454	-10.1677	-41	0.201
	134.294	-8.57955	-41	0.201
	109.89	-0.61065	-41	0.201
	109.879	-1.26787	-41	0.201
	108.864	-0.543149	-41	0.201
	108.84	-0.857613	-41	0.201
	124.634	-5.02335	-41	0.201
	124.023	-5.0151	-41	0.201
	68.1364	53.1893	-41	0.201
	122.21	-5.57589	-41	0.201
	123.401	-5.15461	-41	0.201
[truncated: 706,554+ more rows]

## Sheet: Figure S3
FIGURE S3		Mapped Contour Plot
		31x21x16 array of B0 values (T)
		Column1	Column2	Column3	Column4	Column5	Column6	Column7	Column8	Column9	Column10	Column11	Column12	Column13	Column14	Column15	Column16	Column17	Column18	Column19	Column20	Column21	Column22	Column23	Column24	Column25	Column26	Column27	Column28	Column29	Column30	Column31	Column32	Column33	Column34	Column35	Column36	Column37	Column38	Column39	Column40	Column41	Column42	Column43	Column44	Column45	Column46	Column47	Column48
		-0.221235	-0.22156	-0.22191	-0.222244	-0.222547	-0.22282	-0.223057	-0.223261	-0.223441	-0.223595	-0.223724	-0.223828	-0.2239	-0.223936	-0.223929	-0.223876	-0.223762	-0.223597	-0.223368	-0.223088	-0.222753	-0.218344	-0.218781	-0.219192	-0.21957	-0.219911	-0.22021	-0.220478	-0.220714	-0.220915	-0.221088	-0.221228	-0.221337	-0.221408	-0.221442	-0.221436	-0.221379	-0.221272	-0.221115	-0.220902	-0.220639	-0.22032	-0.216187	-0.216633	-0.217057	-0.217444	-0.217791	-0.218107
		-0.219473	-0.219791	-0.220129	-0.220447	-0.22074	-0.221001	-0.221227	-0.221422	-0.221592	-0.221736	-0.221861	-0.22196	-0.222033	-0.222072	-0.222071	-0.222025	-0.221915	-0.221756	-0.221532	-0.221255	-0.220916	-0.216558	-0.216982	-0.217385	-0.217754	-0.21809	-0.218388	-0.21865	-0.218882	-0.219082	-0.219249	-0.219386	-0.219496	-0.219567	-0.219604	-0.219598	-0.219548	-0.219441	-0.219287	-0.219076	-0.218809	-0.218489	-0.214392	-0.214838	-0.215261	-0.215646	-0.215994	-0.216302
		-0.217242	-0.21755	-0.217876	-0.21819	-0.218472	-0.218725	-0.218939	-0.219126	-0.219287	-0.219426	-0.219543	-0.219644	-0.219711	-0.219753	-0.219755	-0.219711	-0.21961	-0.219457	-0.219236	-0.218961	-0.218624	-0.214482	-0.214905	-0.215303	-0.21567	-0.215998	-0.216288	-0.216549	-0.216773	-0.216967	-0.217131	-0.217263	-0.217371	-0.217442	-0.217476	-0.217475	-0.217427	-0.217325	-0.217172	-0.216962	-0.216701	-0.216378	-0.21244	-0.212882	-0.213302	-0.213684	-0.214026	-0.214334
		-0.214603	-0.214909	-0.215227	-0.215527	-0.215803	-0.216048	-0.216258	-0.21644	-0.216595	-0.21673	-0.216841	-0.216939	-0.217005	-0.217045	-0.217049	-0.217008	-0.21691	-0.216765	-0.216551	-0.216279	-0.215944	-0.212171	-0.21259	-0.212982	-0.213344	-0.21367	-0.213958	-0.214212	-0.214439	-0.214632	-0.214796	-0.214928	-0.215037	-0.215107	-0.215144	-0.21514	-0.215093	-0.21499	-0.214839	-0.214629	-0.214361	-0.214038	-0.210375	-0.210816	-0.211231	-0.21161	-0.211952	-0.21225
		-0.211685	-0.211994	-0.212301	-0.212595	-0.212868	-0.213112	-0.213319	-0.213502	-0.213664	-0.2138	-0.213915	-0.214016	-0.214082	-0.214121	-0.214126	-0.214084	-0.213985	-0.213839	-0.213625	-0.213354	-0.213018	-0.209739	-0.210158	-0.210549	-0.210906	-0.211228	-0.211516	-0.211771	-0.211999	-0.212188	-0.212351	-0.212486	-0.212595	-0.212664	-0.2127	-0.212697	-0.212647	-0.212543	-0.21239	-0.21218	-0.211919	-0.211592	-0.208262	-0.208695	-0.209113	-0.209488	-0.209827	-0.210136
		-0.208715	-0.209032	-0.209348	-0.209644	-0.20992	-0.210166	-0.210381	-0.210575	-0.210743	-0.210891	-0.211014	-0.211119	-0.211188	-0.211226	-0.211227	-0.211182	-0.211083	-0.210933	-0.210717	-0.210447	-0.210113	-0.207337	-0.207754	-0.208142	-0.208502	-0.208824	-0.209116	-0.209374	-0.209606	-0.209806	-0.209977	-0.210118	-0.210229	-0.210301	-0.210334	-0.210328	-0.210276	-0.210166	-0.210011	-0.209793	-0.209524	-0.209193	-0.206202	-0.206645	-0.207061	-0.20744	-0.207778	-0.208085
		-0.206012	-0.206338	-0.206663	-0.206968	-0.207251	-0.207509	-0.207738	-0.207944	-0.208129	-0.208295	-0.208431	-0.208542	-0.208615	-0.20865	-0.208648	-0.208598	-0.208493	-0.208337	-0.208118	-0.207844	-0.207509	-0.205144	-0.205568	-0.205965	-0.206329	-0.206659	-0.206956	-0.207225	-0.207465	-0.207673	-0.207847	-0.207995	-0.208106	-0.208179	-0.208212	-0.2082	-0.20814	-0.20803	-0.207865	-0.207648	-0.20737	-0.207034	-0.204314	-0.204758	-0.205181	-0.20556	-0.205907	-0.206221
		-0.203839	-0.204186	-0.20453	-0.204851	-0.205152	-0.205429	-0.205679	-0.205904	-0.206111	-0.206296	-0.206447	-0.206571	-0.206649	-0.206683	-0.206674	-0.206618	-0.2065	-0.206335	-0.206105	-0.205823	-0.205476	-0.203331	-0.203767	-0.204167	-0.204542	-0.204882	-0.205191	-0.20547	-0.20572	-0.205939	-0.206124	-0.206279	-0.206396	-0.206466	-0.206496	-0.20648	-0.206413	-0.206293	-0.206118	-0.205886	-0.2056	-0.205251	-0.202693	-0.203149	-0.203573	-0.20396	-0.204316	-0.204634
		-0.202415	-0.202785	-0.203152	-0.203493	-0.203811	-0.204107	-0.204382	-0.204631	-0.204857	-0.205053	-0.205221	-0.205347	-0.205432	-0.205466	-0.205449	-0.205379	-0.205252	-0.205068	-0.204828	-0.204528	-0.204162	-0.20201	-0.202453	-0.20287	-0.203251	-0.203601	-0.203921	-0.204211	-0.204473	-0.204703	-0.204899	-0.205054	-0.205176	-0.205244	-0.205268	-0.205244	-0.205171	-0.205035	-0.20485	-0.204607	-0.204304	-0.203939	-0.201409	-0.20187	-0.202307	-0.202699	-0.203058	-0.203386
		-0.201749	-0.202149	-0.202537	-0.202903	-0.203241	-0.203559	-0.203849	-0.204118	-0.204361	-0.204568	-0.204739	-0.204868	-0.20495	-0.204978	-0.204954	-0.20487	-0.204727	-0.204526	-0.204263	-0.203939	-0.203554	-0.201177	-0.201633	-0.202065	-0.202457	-0.202821	-0.203154	-0.203455	-0.203724	-0.203959	-0.204158	-0.204321	-0.204435	-0.204503	-0.204523	-0.204486	-0.204398	-0.204252	-0.204048	-0.203786	-0.203465	-0.203084	-0.200458	-0.200933	-0.201372	-0.201778	-0.202145	-0.202476
		-0.201717	-0.202126	-0.202524	-0.202901	-0.203248	-0.203572	-0.203873	-0.204145	-0.204388	-0.2046	-0.20477	-0.2049	-0.204978	-0.204998	-0.204969	-0.204879	-0.204726	-0.204514	-0.204239	-0.203899	-0.203467	-0.200736	-0.201211	-0.201651	-0.202061	-0.202434	-0.202776	-0.203087	-0.203364	-0.203602	-0.203804	-0.203961	-0.204072	-0.204132	-0.204141	-0.204093	-0.203989	-0.203825	-0.203601	-0.203319	-0.202978	-0.20258	-0.199791	-0.200269	-0.200718	-0.201131	-0.201508	-0.201848
		-0.201927	-0.202377	-0.202806	-0.203214	-0.203589	-0.203936	-0.204257	-0.204543	-0.204791	-0.204999	-0.205166	-0.205275	-0.205339	-0.205342	-0.205283	-0.205165	-0.204976	-0.204718	-0.2044	-0.204004	-0.203504	-0.200536	-0.201022	-0.201478	-0.201894	-0.202368	-0.20271	-0.203022	-0.203303	-0.203475	-0.203683	-0.203894	-0.203933	-0.203973	-0.203962	-0.2039	-0.203783	-0.203594	-0.203349	-0.203044	-0.202681	-0.20226	-0.199303	-0.199793	-0.200245	-0.200666	-0.201047	-0.201394
		-0.202208	-0.20267	-0.203115	-0.203536	-0.203924	-0.204283	-0.20461	-0.204894	-0.205141	-0.205341	-0.205496	-0.205596	-0.205641	-0.205625	-0.205544	-0.205397	-0.205182	-0.2049	-0.204538	-0.204073	-0.203614	-0.200414	-0.200956	-0.201373	-0.201834	-0.202181	-0.202584	-0.202902	-0.203138	-0.203417	-0.203569	-0.20371	-0.203862	-0.203902	-0.203829	-0.203734	-0.203589	-0.203381	-0.203115	-0.202786	-0.202401	-0.201956	-0.198896	-0.199382	-0.199845	-0.200269	-0.200656	-0.201008
		-0.202239	-0.202706	-0.203156	-0.20358	-0.203975	-0.20438	-0.204658	-0.204943	-0.20519	-0.205424	-0.205536	-0.205629	-0.205663	-0.205638	-0.205547	-0.205387	-0.20516	-0.204863	-0.204507	-0.204074	-0.203526	-0.200145	-0.200642	-0.201113	-0.201547	-0.201942	-0.202311	-0.202629	-0.202909	-0.203144	-0.203324	-0.203461	-0.203541	-0.203562	-0.203525	-0.203425	-0.203263	-0.203037	-0.20275	-0.202403	-0.201997	-0.201535	-0.19846	-0.198954	-0.199413	-0.199842	-0.20023	-0.200583
		-0.201982	-0.202458	-0.202921	-0.203353	-0.203757	-0.204118	-0.204444	-0.204725	-0.20496	-0.205141	-0.205265	-0.205332	-0.205337	-0.205274	-0.20515	-0.204951	-0.204681	-0.204348	-0.203943	-0.20348	-0.20296	-0.199694	-0.200195	-0.200668	-0.201105	-0.201508	-0.201869	-0.20219	-0.202465	-0.202696	-0.202874	-0.202996	-0.203062	-0.203069	-0.203015	-0.202899	-0.202717	-0.202472	-0.202165	-0.2018	-0.201374	-0.200898	-0.197925	-0.198423	-0.198885	-0.19931	-0.199699	-0.200052
		-0.20125	-0.201728	-0.202187	-0.202626	-0.203025	-0.20339	-0.203712	-0.203987	-0.204211	-0.204384	-0.204494	-0.204548	-0.204533	-0.204449	-0.204302	-0.204079	-0.203787	-0.203428	-0.203004	-0.202524	-0.201992	-0.198994	-0.199494	-0.199965	-0.200404	-0.200803	-0.201169	-0.201486	-0.201758	-0.201978	-0.202147	-0.202261	-0.202318	-0.202309	-0.202237	-0.202104	-0.201903	-0.20164	-0.201316	-0.200938	-0.200496	-0.200012	-0.197258	-0.197756	-0.198218	-0.198646	-0.19903	-0.199377
		-0.200087	-0.200564	-0.201025	-0.201458	-0.201858	-0.202218	-0.202535	-0.202804	-0.203019	-0.203183	-0.203281	-0.203318	-0.203288	-0.203191	-0.203019	-0.202778	-0.202467	-0.202093	-0.201653	-0.201164	-0.200624	-0.198054	-0.198553	-0.199019	-0.199451	-0.19985	-0.200209	-0.200521	-0.200788	-0.201008	-0.201169	-0.20127	-0.201314	-0.201293	-0.201212	-0.201059	-0.200847	-0.20057	-0.200231	-0.199839	-0.199394	-0.198912	-0.196468	-0.196966	-0.197427	-0.197855	-0.198237	-0.198585
		-0.198595	-0.199064	-0.19952	-0.199946	-0.200346	-0.200699	-0.201011	-0.201274	-0.201487	-0.201638	-0.201731	-0.201761	-0.201715	-0.2016	-0.201417	-0.201161	-0.200832	-0.200443	-0.200001	-0.199507	-0.198974	-0.196938	-0.197434	-0.197904	-0.198336	-0.198725	-0.199073	-0.199381	-0.19964	-0.199854	-0.200009	-0.200104	-0.200139	-0.200108	-0.200011	-0.199848	-0.199622	-0.199335	-0.198995	-0.198599	-0.198155	-0.197664	-0.195604	-0.196102	-0.19656	-0.196984	-0.197364	-0.197707
		-0.196946	-0.197415	-0.197869	-0.198289	-0.198677	-0.199025	-0.199326	-0.199585	-0.199797	-0.199946	-0.200034	-0.200056	-0.200003	-0.199878	-0.199679	-0.199412	-0.19908	-0.198696	-0.198251	-0.197767	-0.19724	-0.195779	-0.196273	-0.196738	-0.197163	-0.197553	-0.197902	-0.198204	-0.198458	-0.198661	-0.198806	-0.198896	-0.198926	-0.198884	-0.198778	-0.198612	-0.198382	-0.198088	-0.197737	-0.197337	-0.196896	-0.196414	-0.194756	-0.195253	-0.195706	-0.196127	-0.196503	-0.196836
		-0.195393	-0.195869	-0.196316	-0.196735	-0.197116	-0.197464	-0.197765	-0.198021	-0.198224	-0.198379	-0.198464	-0.198483	-0.198428	-0.1983	-0.198098	-0.197826	-0.19749	-0.197098	-0.196665	-0.196185	-0.195674	-0.194749	-0.195244	-0.195696	-0.196122	-0.196504	-0.196842	-0.197142	-0.197389	-0.19759	-0.197735	-0.197818	-0.197841	-0.197796	-0.197682	-0.197509	-0.19727	-0.196973	-0.196623	-0.196225	-0.195791	-0.19532	-0.194032	-0.194521	-0.194976	-0.195387	-0.195759	-0.19609
		-0.194255	-0.194729	-0.195174	-0.19559	-0.195965	-0.196307	-0.196605	-0.196859	-0.197063	-0.197216	-0.197304	-0.197323	-0.19727	-0.197136	-0.196934	-0.196664	-0.196328	-0.195944	-0.195525	-0.195064	-0.194572	-0.194026	-0.194516	-0.194971	-0.195385	-0.195761	-0.196096	-0.196385	-0.196627	-0.196818	-0.196959	-0.197036	-0.197053	-0.197005	-0.196889	-0.196711	-0.19647	-0.196171	-0.19583	-0.195438	-0.195015	-0.194553	-0.193544	-0.194027	-0.194476	-0.194882	-0.19525	-0.19557
		-0.193778	-0.194258	-0.194707	-0.195113	-0.195489	-0.195822	-0.196112	-0.19636	-0.196556	-0.196709	-0.196792	-0.196811	-0.196758	-0.196629	-0.196429	-0.196158	-0.195838	-0.195466	-0.195055	-0.194615	-0.194151	-0.193754	-0.194244	-0.194695	-0.195099	-0.195469	-0.195794	-0.196073	-0.196303	-0.19649	-0.196619	-0.196693	-0.196704	-0.19665	-0.196528	-0.196347	-0.196109	-0.195817	-0.195477	-0.195094	-0.194684	-0.194238	-0.193373	-0.193948	-0.194296	-0.194694	-0.195049	-0.195358
		-0.194085	-0.194567	-0.19502	-0.195424	-0.19579	-0.196112	-0.196393	-0.196627	-0.196812	-0.196952	-0.197029	-0.19704	-0.196983	-0.196852	-0.196658	-0.196395	-0.196081	-0.19572	-0.195327	-0.194902	-0.19446	-0.19399	-0.194479	-0.194923	-0.195325	-0.195681	-0.195991	-0.196251	-0.196474	-0.196643	-0.196682	-0.196752	-0.196811	-0.196704	-0.196639	-0.1964	-0.196156	-0.195919	-0.195582	-0.195157	-0.194824	-0.194402	-0.193534	-0.193918	-0.194451	-0.194755	-0.195108	-0.195476
		-0.195096	-0.195587	-0.196036	-0.196439	-0.19679	-0.197097	-0.19736	-0.197577	-0.197746	-0.197862	-0.197921	-0.197916	-0.197848	-0.197713	-0.197516	-0.197258	-0.196952	-0.196601	-0.196218	-0.195813	-0.195381	-0.194694	-0.195174	-0.195617	-0.196006	-0.196354	-0.196654	-0.196902	-0.197101	-0.197256	-0.197354	-0.197399	-0.197385	-0.197316	-0.197186	-0.196999	-0.196761	-0.196477	-0.19615	-0.195787	-0.195393	-0.194978	-0.19403	-0.194504	-0.194934	-0.195318	-0.195652	-0.195941
		-0.196589	-0.197077	-0.197524	-0.197914	-0.198253	-0.198542	-0.198779	-0.198973	-0.199107	-0.199194	-0.199227	-0.199197	-0.199109	-0.198967	-0.19876	-0.198505	-0.198203	-0.197864	-0.197493	-0.197095	-0.196685	-0.195722	-0.1962	-0.196636	-0.197015	-0.197344	-0.197625	-0.197859	-0.198037	-0.198168	-0.198245	-0.19827	-0.198236	-0.198153	-0.198011	-0.19782	-0.197579	-0.197297	-0.196975	-0.196619	-0.196233	-0.195832	-0.194765	-0.195236	-0.195656	-0.196027	-0.19635	-0.196625
		-0.198264	-0.198742	-0.199173	-0.199552	-0.199875	-0.200144	-0.200363	-0.20052	-0.20063	-0.200682	-0.20068	-0.200621	-0.200503	-0.200341	-0.200122	-0.199857	-0.199555	-0.199219	-0.198858	-0.198478	-0.19808	-0.196911	-0.197376	-0.197801	-0.198165	-0.198478	-0.198738	-0.198951	-0.199102	-0.199207	-0.199262	-0.199261	-0.199207	-0.199101	-0.198954	-0.19875	-0.198509	-0.198226	-0.19791	-0.197563	-0.197188	-0.196791	-0.195639	-0.196098	-0.196507	-0.196864	-0.197172	-0.197428
		-0.199845	-0.200315	-0.200731	-0.201094	-0.201399	-0.201641	-0.201831	-0.20196	-0.202036	-0.202052	-0.202014	-0.201918	-0.201778	-0.201586	-0.201352	-0.201081	-0.200777	-0.200446	-0.200095	-0.19972	-0.19933	-0.19808	-0.198533	-0.198937	-0.199281	-0.199577	-0.199822	-0.20001	-0.200143	-0.200221	-0.200248	-0.200222	-0.200149	-0.200024	-0.199853	-0.199639	-0.199391	-0.199111	-0.1988	-0.198464	-0.198101	-0.197713	-0.196534	-0.196983	-0.197376	-0.197722	-0.198013	-0.198253
		-0.201146	-0.201594	-0.201992	-0.202336	-0.202615	-0.202834	-0.202991	-0.203089	-0.203128	-0.20311	-0.203036	-0.202914	-0.202739	-0.20253	-0.202284	-0.202007	-0.201704	-0.201379	-0.201036	-0.200676	-0.200299	-0.199084	-0.199526	-0.199911	-0.200243	-0.200519	-0.200743	-0.200912	-0.20102	-0.201072	-0.201073	-0.201024	-0.20093	-0.200782	-0.200602	-0.200382	-0.20013	-0.199849	-0.19954	-0.199206	-0.198853	-0.19848	-0.197368	-0.197803	-0.198181	-0.198507	-0.198778	-0.199004
		-0.202036	-0.202461	-0.202835	-0.203153	-0.203406	-0.203599	-0.203731	-0.203797	-0.203804	-0.203756	-0.203648	-0.203499	-0.203304	-0.203077	-0.202821	-0.202544	-0.202248	-0.201931	-0.201603	-0.201258	-0.200893	-0.199862	-0.200284	-0.200653	-0.200968	-0.201224	-0.201424	-0.201567	-0.201652	-0.201683	-0.201662	-0.201592	-0.201477	-0.201316	-0.201125	-0.200901	-0.200648	-0.200373	-0.200071	-0.199746	-0.199397	-0.199031	-0.198084	-0.198496	-0.198856	-0.199163	-0.19942	-0.199627
		-0.202474	-0.20288	-0.203226	-0.203519	-0.203747	-0.203913	-0.204018	-0.204059	-0.204038	-0.20396	-0.203826	-0.203661	-0.203431	-0.203143	-0.202883	-0.202611	-0.202322	-0.202102	-0.201793	-0.201457	-0.201105	-0.200382	-0.200779	-0.201129	-0.201422	-0.201656	-0.201838	-0.201958	-0.202029	-0.20204	-0.202001	-0.201909	-0.201785	-0.201614	-0.201419	-0.201195	-0.200947	-0.200675	-0.200385	-0.20007	-0.199735	-0.199369	-0.198654	-0.199048	-0.199391	-0.199686	-0.199928	-0.20012
		-0.202494	-0.202887	-0.203223	-0.203502	-0.203721	-0.203875	-0.203918	-0.204001	-0.203971	-0.203799	-0.20365	-0.203474	-0.203258	-0.203024	-0.202778	-0.20252	-0.202336	-0.202008	-0.201695	-0.201408	-0.201058	-0.200672	-0.201049	-0.201377	-0.201647	-0.20186	-0.202025	-0.202124	-0.202176	-0.202164	-0.202112	-0.201962	-0.201837	-0.201667	-0.201471	-0.20125	-0.201005	-0.200738	-0.200493	-0.20022	-0.199896	-0.199543	-0.199109	-0.199493	-0.199822	-0.2001	-0.200326	-0.200496
[truncated: 288 more columns]

## Sheet: Figure S4
FIGURE S4
		Colucci et. Al.	Sherman et. Al
		T2 times (ms)	T2 times (ms)
		3.80954	3.69101
		5.00509	4.60713
		7.24908	7.23171
		8.14321	8.1435
		9.28837	8.81984
		10.4899	9.89167
		12.1657	12.6123
		14.3774	14.1553
		17.7516	17.5819
		23.2498	23.356
		27.048	28.1728
		47.1212	53.1524
		77.7954	96.5847
		83.5735	106.523
		118.239	180.175
		158.241	283.454
		7.41213	6.748
		20.2019	20.3314
		49.1527	53.9198
		53.0667	61.4971
		57.5765	67.3741
		62.8228	73.9019
		68.8622	82.2805
		98.4382	133.757
		143.145	246.383
		182.422	351.217

## Sheet: Figure S5
FIGURE S5
	Data 1					Data 2					Data 3					Data 4
	SNR	T2,1				SNR	T2,2					Amp1					Amp2
		Mean	95%CI, UL	95%CI, LL			Mean	95%CI, UL	95%CI, LL			Mean	95%CI, UL	95%CI, LL			Mean	95%CI, UL	95%CI, LL
	41	0.0574	0.0589	0.0559		41	0.2089	0.2229	0.1948		41	2.4582	2.5104	2.406		41	0.4815	0.5388	0.4241
	61	0.0563	0.0573	0.0553		61	0.2095	0.2181	0.2008		61	2.419	2.4529	2.3852		61	0.5172	0.5544	0.4799
	101	0.0546	0.0552	0.054		101	0.2126	0.217	0.2082		101	2.3077	2.3261	2.2893		101	0.5828	0.6031	0.5624
	139	0.0534	0.0538	0.053		139	0.2139	0.2167	0.2112		139	2.2026	2.2152	2.1901		139	0.651	0.6648	0.6372
	172	0.0532	0.0536	0.0529		172	0.2206	0.2227	0.2185		172	2.1562	2.1656	2.1468		172	0.6679	0.6782	0.6575
	197	0.053	0.0533	0.0527		197	0.2224	0.2242	0.2206		197	2.1201	2.1281	2.1121		197	0.6862	0.695	0.6773
	219	0.053	0.0532	0.0527		219	0.2243	0.2258	0.2227		219	2.0997	2.1067	2.0927		219	0.6965	0.7042	0.6888
	240	0.0528	0.053	0.0525		240	0.2247	0.2261	0.2233		240	2.0827	2.0891	2.0763		240	0.7078	0.715	0.7009
